# Supplementary material for: Size, demography, ownership profiles, and identification rate of the owned dog population in central Italy
Source: PLoS One. 2020 Oct 15;15(10):e0240551. doi: 10.1371/journal.pone.0240551 (PMC7561154; doi:10.1371/journal.pone.0240551)
Supplement: S1 Database — (XLSX) [file pone.0240551.s002.xlsx]

## Sheet: dataset generale CANCANE
Idquestionnair	numberinterview	interviewer	date	place	interview acceptance	dog	No dog	id dog	cat	Otherpets	sexdog	Neutered	Breed	agemonths	ageyears	source	Householdsize	children	urban rural	indoors outdoors	floor	feeding	Veterinarian	dogregistry	sex person	age interview	marital status	education	job
15	1	VS	2014-05-15	AL	no
16	2	VS	2014-05-15	AL	yes but other LHU
17	3	VS	2014-05-15	AL	ok	yes	1	1	no	no	male	no	purebred	12	0.75	gift	3	yes	urban	indoors	1	3	2	2	woman	3	2	2	unenployed
18	4	VS	2014-05-15	AL	ok	yes	2	2	no	no	male	no	crossbred	9	1	gift	2	no	rural	outdoors	na	3	2	4	man	5	2	2	workman
18	4	VS	2014-05-15	AL	ok	yes	2	3	no	no	female	yes	crossbred	36	3	found	2	no	rural	outdoors	na	3	2	2	man	5	2	2	workman
19	5	VS	2014-05-15	AL	no
20	6	VS	2014-05-15	AL	ok	yes	1	4	no	no	male	no	purebred	24	2	purchased	1	no	urban	indoors	missing	2	3	2	woman	4	1	4	freelance
21	7	VS	2014-05-15	AL	ok	yes	1	5	no	no	male	no	crossbred	24	2	found	3	no	urban	indoors	2	3	2	2	man	5	2	3	clerk
22	8	VS	2014-05-15	AL	ok	yes	2	6	no	no	female	yes	purebred	12	1	gift	3	yes	urban	indoors	1	3	3	2	woman	5	2	2	housewife
22	8	VS	2014-05-15	AL	ok	yes	2	7	no	no	female	yes	purebred	36	3	gift	3	yes	urban	indoors	1	3	3	2	woman	5	2	2	housewife
23	9	VS	2014-05-15	AL	ok	yes	1	8	no	no	male	no	crossbred	48	4	found	2	no	urban	indoors	missing	2	2	2	woman	6	2	missing	housewife
24	10	VS	2014-05-15	AL	ok	no	0	na	no	no	na	na	na	na	na	na	2	no	missing	na	missing	na	na	na	man	6	2	missing	jubilee
25	11	VS	2014-05-15	AL	no
26	12	VS	2014-05-15	AL	no
27	13	VS	2014-05-15	AL	ok	yes	1	9	no	no	male	no	crossbred	24	2	found	3	yes	urban	indoors	4	3	1	4	man	5	2	3	workman
28	14	VS	2014-05-15	AL	no
29	15	VS	2014-05-15	AL	ok	no	0	na	yes	no	na	na	na	na	na	na	3	yes	urban	na	missing	na	na	na	woman	4	2	3	clerk
30	16	VS	2014-05-15	AL	ok	yes	1	10	no	no	female	yes	crossbred	24	2	adopted	4	yes	rural	outdoors	na	3	2	4	woman	4	2	3	clerk
31	17	VS	2014-05-15	AL	no
32	18	VS	2014-05-15	AL	ok	yes	1	11	no	no	male	no	purebred	48	4	purchased	2	no	urban	indoors	2	3	2	2	man	5	2	3	clerk
33	19	VS	2014-05-15	AL	ok	yes	1	12	no	no	male	no	crossbred	36	3	gift	4	yes	urban	outdoors	0	2	2	2	man	5	2	4	freelance
34	20	VS	2014-05-15	AL	no
35	21	VS	2014-05-15	AL	no
36	22	VS	2014-05-15	AL	ok	no	0	na	no	no	na	na	na	na	na	na	4	yes	urban	na	4	na	na	na	man	4	2	3	clerk
37	23	VS	2014-05-15	AL	ok	no	0	na	yes	no	na	na	na	na	na	na	2	no	rural	outdoors	0	na	na	na	man	5	2	missing	workman
38	24	VS	2014-05-15	AL	ok	no	0	na	no	no	na	na	na	na	na	na	2	no	urban	na	missing	na	na	na	man	6	2	3	jubilee
39	1	AC	2014-05-14	AL	ok	no	0	na	no	no	na	na	na	na	na	na	3	no	rural	na	na	na	na	na	woman	2	1	4	freelance
40	2	AC	2014-05-14	AL	ok	no	0	na	no	no	na	na	na	na	na	na	2	no	urban	na	na	na	na	na	woman	6	2	1	housewife
41	3	AC	2014-05-14	AL	ok	no	0	na	no	no	na	na	na	na	na	na	2	no	urban	na	na	na	na	na	man	6	2	3	jubilee
42	4	AC	2014-05-14	AL	ok	no	0	na	no	no	na	na	na	na	na	na	2	no	urban	na	na	na	na	na	woman	6	2	1	housewife
43	5	AC	2014-05-14	AL	no
44	6	AC	2014-05-14	AL	no
45	7	AC	2014-05-14	AL	no
46	8	AC	2014-05-14	AL	no
47	9	AC	2014-05-14	AL	ok	yes	1	13	no	no	male	no	purebred	48	4	gift	1	no	rural	outdoors	0	3	2	3	man	5	1	3	clerk
48	10	AC	2014-05-14	AL	ok	no	0	na	no	no	na	na	na	na	na	na	2	no	rural	na	na	na	na	na	woman	5	2	2	housewife
49	11	AC	2014-05-14	AL	ok	no	0	na	no	yes	na	na	na	na	na	na	4	no	urban	na	na	na	na	na	woman	5	2	2	housewife
50	12	AC	2014-05-14	AL	ok	yes	1	14	yes	yes	male	no	crossbred	9	0.75	found	4	no	rural	outdoors	na	3	1	4	woman	6	2	1	housewife
51	13	AC	2014-05-14	AL	no
52	14	AC	2014-05-14	AL	no
53	15	AC	2014-05-14	AL	no
	16	AC	2014-05-14	AL	no
54	17	AC	2014-05-14	AL	ok	no	0	na	no	no	na	na	na	na	na	na	3	no	rural	na	na	na	na	na	man	2	1	3	unenployed
55	18	AC	2014-05-14	AL	ok	yes	1	15	no	no	female	no	purebred	36	3	gift	2	no	rural	outdoors	na	2	2	2	man	2	1	2	unenployed
56	19	AC	2014-05-14	AL	no
57	20	AC	2014-05-14	AL	ok	no	0	na	no	no	na	na	na	na	na	na	2	no	urban	na	na	na	na	na	man	6	2	3	jubilee
58	21	AC	2014-05-14	AL	no
59	22	AC	2014-05-14	AL	ok	no	0	na	no	no	na	na	na	na	na	na	2.41	no	rural	na	na	na	na	na	man	6	2	3	jubilee
60	23	AC	2014-05-14	AL	ok	no	0	na	yes	no	na	na	na	na	na	na	2	no	rural	outdoors	na	na	na	na	woman	6	4	1	jubilee
61	24	AC	2014-05-14	AL	ok	no	0	na	no	no	na	na	na	na	na	na	2	no	urban	na	na	na	na	na	woman	6	2	1	housewife
62	25	AC	2014-05-14	AL	ok	no	0	na	no	no	na	na	na	na	na	na	4	no	urban	na	na	na	na	na	woman	2	1	3	freelance
63	26	AC	2014-05-14	AL	ok	no	0	na	no	yes	na	na	na	na	na	na	3	yes	urban	na	na	na	na	na	man	5	2	3	clerk
64	27	AC	2014-05-14	AL	no
65	28	AC	2014-05-14	AL	no
66	29	AC	2014-05-14	AL	ok	no	0	na	no	no	na	na	na	na	na	na	1	no	urban	na	na	na	na	na	man	4	1	3	unenployed
67	30	AC	2014-05-14	AL	ok	yes	1	16	no	no	female	yes	crossbred	12	1	gift	3	no	rural	outdoors	na	3	2	2	man	2	1	2	unenployed
68	31	AC	2014-05-14	AL	ok	yes	2	17	yes	no	male	no	purebred	36	3	adopted	4	no	rural	outdoors	na	2	2	4	man	6	2	2	jubilee
68	31	AC	2014-05-14	AL	ok	yes	2	18	yes	no	female	yes	purebred	108	9	gift	4	no	rural	outdoors	na	2	2	4	man	6	2	2	jubilee
69	32	AC	2014-05-14	AL	ok	yes	1	19	no	no	male	no	crossbred	6	0.5	gift	3	no	rural	outdoors	na	3	2	2	woman	5	2	2	housewife
70	33	AC	2014-05-14	AL	ok	yes	1	20	no	no	male	yes	crossbred	36	3	adopted	10	yes	rural	indoors	0	3	2	3	woman	6	2	3	jubilee
71	34	AC	2014-05-14	AL	ok	no	0	na	no	no	na	na	na	na	na	na	2	no	rural	na	na	na	na	na	woman	6	2	2	housewife
72	35	AC	2014-05-14	AL	no
73	36	AC	2014-05-14	AL	no
74	37	AC	2014-05-14	AL	ok	yes	1	21	yes	no	female	no	purebred	108	9	found	1	no	rural	indoors	0	3	1	4	woman	6	4	1	jubilee
75	38	AC	2014-05-14	AL	no
76	39	AC	2014-05-14	AL	ok	no	0	na	no	no	na	na	na	na	na	na	2	no	urban	na	na	na	na	na	man	6	3	3	jubilee
77	40	AC	2014-05-14	AL	ok	no	0	na	no	no	na	na	na	na	na	na	2	no	urban	na	na	na	na	na	woman	3	2	2	unenployed
78	41	AC	2014-05-14	AL	no
79	42	AC	2014-05-14	AL	ok	no	0	na	no	no	na	na	na	na	na	na	1	no	urban	na	na	na	na	na	woman	6	4	2	jubilee
80	43	AC	2014-05-14	AL	ok	yes	1	22	no	yes	female	no	crossbred	48	4	adopted	4	no	urban	outdoors	0	3	3	2	woman	4	2	2	freelance
81	44	AC	2014-05-14	AL	no
82	45	AC	2014-05-14	AL	ok	no	0	na	no	no	na	na	na	na	na	na	1	no	urban	na	na	na	na	na	woman	6	4	4	jubilee
83	46	AC	2014-05-14	AL	yes but other LHU
84	47	AC	2014-05-14	AL	no
85	48	AC	2014-05-14	AL	ok	no	0	na	no	no	na	na	na	na	na	na	2	no	urban	na	na	na	na	na	man	4	1	3	clerk
86	49	AC	2014-05-14	AL	ok	no	0	na	no	no	na	na	na	na	na	na	3	yes	urban	na	na	na	na	na	woman	3	2	3	workman
87	50	AC	2014-05-14	AL	no
88	51	AC	2014-05-14	AL	no
89	52	AC	2014-05-14	AL	no
90	53	AC	2014-05-14	AL	ok	no	0	na	no	no	na	na	na	na	na	na	2	no	urban	na	na	na	na	na	man	5	2	2	unenployed
91	54	AC	2014-05-14	AL	ok	no	0	na	no	no	na	na	na	na	na	na	3	no	urban	na	na	na	na	na	woman	4	1	2	clerk
92	55	AC	2014-05-14	AL	ok	yes	1	23	no	yes	female	no	purebred	180	15	found	2	no	rural	outdoors	0	3	1	5	man	3	2	3	workman
93	56	AC	2014-05-14	AL	no
94	57	AC	2014-05-14	AL	no
95	58	AC	2014-05-14	AL	ok	yes	1	24	no	no	male	no	crossbred	60	5	gift	2	no	urban	indoors	0	3	3	2	woman	4	1	2	unenployed
96	59	AC	2014-05-14	AL	ok	yes	4	25	yes	no	female	no	purebred	8	0.67	gift	4	no	urban	indoors	0	3	2	3	man	5	2	2	clerk
96	59	AC	2014-05-14	AL	ok	yes	4	26	yes	no	female	no	crossbred	72	6	gift	4	no	urban	outdoors	na	3	2	4	man	5	2	2	clerk
96	59	AC	2014-05-14	AL	ok	yes	4	27	yes	no	male	no	crossbred	96	8	gift	4	no	urban	outdoors	na	3	2	4	man	5	2	2	clerk
96	59	AC	2014-05-14	AL	ok	yes	4	28	yes	no	male	no	crossbred	108	9	gift	4	no	urban	outdoors	na	3	2	4	man	5	2	2	clerk
97	60	AC	2014-05-14	AL	ok	no	0	na	no	no	na	na	na	na	na	na	3	yes	urban	na	na	na	na	na	woman	2	2	3	housewife
98	61	AC	2014-05-14	AL	ok	no	0	na	no	no	na	na	na	na	na	na	3	no	urban	na	na	na	na	na	man	5	3	3	clerk
99	62	AC	2014-05-14	AL	no
100	63	AC	2014-05-14	AL	no
101	64	AC	2014-05-14	AL	ok	yes	1	29	no	no	male	no	crossbred	12	1	found	2	no	rural	outdoors	na	2	2	2	woman	5	2	3	housewife
102	65	AC	2014-05-14	AL	no
103	66	AC	2014-05-14	AL	no
104	67	AC	2014-05-14	AL	ok	no	0	na	no	no	na	na	na	na	na	na	2	no	urban	na	na	na	na	na	woman	6	2	1	jubilee
105	68	AC	2014-05-14	AL	no
106	69	AC	2014-05-14	AL	ok	no	0	na	no	yes	na	na	na	na	na	na	4	no	urban	na	na	na	na	na	man	3	1	2	artisan
107	70	AC	2014-05-14	AL	ok	no	0	na	no	yes	na	na	na	na	na	na	4	no	urban	na	na	na	na	na	man	2	1	4	clerk
108	71	AC	2014-05-14	AL	no
109	72	AC	2014-05-14	AL	ok	no	0	na	no	no	na	na	na	na	na	na	2	no	rural	na	na	na	na	na	man	6	2	3	jubilee
111	1	RM	2013-12-05	AN	ok	no	0	na	no	no	na	na	na	na	na	na	missing	missing	missing	na	na	na	na	na	woman	4	2	2	housewife
112	2	RM	2013-12-05	AN	no
113	3	RM	2013-12-05	AN	ok	yes	1	30	no	no	female	no	purebred	132	11	gift	3	yes	urban	outdoors	0	2	2	2	woman	4	3	3	housewife
114	4	RM	2013-12-05	AN	ok	no	0	na	yes	no	na	na	na	na	na	na	5	yes	urban	na	na	na	na	na	woman	5	1	2	housewife
115	5	RM	2013-12-05	AN	ok	no	0	na	no	no	na	na	na	na	na	na	missing	missing	missing	na	na	na	na	na	woman	3	1	3	unenployed
116	6	RM	2013-12-05	AN	no
117	7	RM	2013-12-05	AN	ok	yes	2	31	yes	no	male	no	purebred	36	3	gift	4	no	rural	indoors	0	2	2	3	woman	4	2	2	clerk
117	7	RM	2013-12-05	AN	ok	yes	2	32	yes	no	female	no	purebred	84	7	gift	4	no	rural	outdoors	na	2	2	2	woman	4	2	2	clerk
118	8	RM	2013-12-05	AN	ok	yes	1	33	no	no	female	no	purebred	24	2	gift	2	no	rural	indoors	0	2	2	4	woman	2	2	4	unenployed
119	9	RM	2013-12-05	AN	ok	no	0	na	no	no	na	na	na	na	na	na	missing	missing	missing	na	na	na	na	na	man	3	2	3	workman
120	10	RM	2013-12-05	AN	ok	no	0	na	no	no	na	na	na	na	na	na	missing	missing	missing	na	na	na	na	na	woman	6	3	2	housewife
121	11	RM	2013-12-05	AN	ok	no	0	na	no	yes	na	na	na	na	na	na	missing	missing	missing	na	na	na	na	na	woman	4	1	3	clerk
122	12	RM	2013-12-05	AN	ok	yes	1	34	no	no	female	no	purebred	84	7	gift	2	no	urban	outdoors	0	2	2	4	woman	3	2	2	workman
123	13	RM	2013-12-05	AN	yes but other LHU
124	14	RM	2013-12-05	AN	ok	yes	1	35	no	no	female	no	crossbred	24	2	found	2	no	urban	outdoors	0	2	2	4	woman	5	2	3	clerk
125	15	RM	2013-12-05	AN	yes but other LHU
126	16	RM	2013-12-05	AN	ok	no	0	na	no	no	na	na	na	na	na	na	missing	missing	missing	na	na	na	na	na	woman	3	2	3	clerk
127	17	RM	2013-12-05	AN	ok	yes	1	36	no	no	female	no	purebred	12	1	gift	2	no	rural	outdoors	na	1	2	3	woman	5	4	1	unenployed
128	1	RM	2013-11-20	AN	no
129	2	RM	2013-11-20	AN	ok	yes	2	37	no	no	female	yes	purebred	36	4	gift	3	no	urban	outdoors	0	3	2	2	woman	3	1	3	freelance
129	2	RM	2013-11-20	AN	ok	yes	2	38	no	no	female	no	crossbred	132	3	found	3	no	urban	outdoors	0	3	2	1	woman	3	1	3	freelance
130	3	RM	2013-11-20	AN	ok	yes	1	39	no	no	male	no	purebred	48	4	gift	3	yes	urban	outdoors	0	3	2	2	woman	5	2	4	freelance
131	4	RM	2013-11-20	AN	ok	yes	1	40	no	no	male	no	crossbred	24	2	gift	5	no	urban	indoors	5	3	2	4	woman	4	2	2	housewife
132	5	RM	2013-11-20	AN	ok	yes	1	41	no	no	female	no	crossbred	36	3	gift	3	no	urban	indoors	missing	3	2	2	woman	6	2	2	housewife
133	6	RM	2013-11-20	AN	ok	no	0	na	yes	no	na	na	na	na	na	na	5	yes	rural	outdoors	0	na	na	na	man	5	2	2	freelance
134	7	RM	2013-11-20	AN	ok	yes	1	42	no	no	male	no	purebred	6	0.5	purchased	5	yes	urban	indoors	3	2	2	2	woman	4	2	2	housewife
135	8	RM	2013-11-20	AN	ok	no	0	na	no	yes	na	na	na	na	na	na	missing	missing	missing	missing	missing	na	na	na	woman	4	2	2	housewife
136	9	RM	2013-11-20	AN	ok	no	0	na	no	yes	na	na	na	na	na	na	missing	missing	missing	missing	missing	na	na	na	man	6	2	3	jubilee
137	10	RM	2013-11-20	AN	ok	no	0	na	no	yes	na	na	na	na	na	na	missing	missing	missing	missing	missing	na	na	na	woman	3	2	3	housewife
138	11	RM	2013-11-20	AN	ok	yes	1	43	no	no	female	no	crossbred	24	2	gift	4	yes	urban	indoors	2	3	2	2	woman	5	2	4	freelance
139	12	RM	2013-11-20	AN	ok	no	0	na	no	no	na	na	na	na	na	na	missing	missing	missing	missing	missing	na	na	na	man	5	2	2	clerk
140	13	RM	2013-11-20	AN	ok	no	0	na	no	no	na	na	na	na	na	na	missing	missing	missing	missing	missing	na	na	na	man	5	2	3	jubilee
141	14	RM	2013-11-20	AN	ok	yes	2	44	no	no	male	no	crossbred	72	6	found	4	yes	rural	outdoors	0	3	1	2	woman	5	2	2	housewife
141	14	RM	2013-11-20	AN	ok	yes	2	45	no	no	female	no	crossbred	96	8	found	4	yes	rural	outdoors	0	3	1	2	woman	5	2	2	housewife
142	15	RM	2013-11-20	AN	ok	yes	2	46	no	yes	male	no	crossbred	9	0.8	found	2	no	urban	outdoors	0	3	2	2	woman	2	1	2	unenployed
142	15	RM	2013-11-20	AN	ok	yes	2	47	no	yes	female	no	crossbred	24	2	adopted	2	no	urban	outdoors	0	3	2	2	woman	2	1	2	unenployed
143	16	RM	2013-11-20	AN	ok	no	0	na	no	no	na	na	na	na	na	na	missing	missing	missing	missing	missing	na	na	na	woman	4	2	3	housewife
144	17	RM	2013-11-20	AN	ok	no	0	na	no	no	na	na	na	na	na	na	missing	missing	missing	missing	missing	na	na	na	woman	6	4	2	jubilee
145	18	RM	2013-11-20	AN	ok	yes	2	48	no	no	male	no	crossbred	84	7	found	4	yes	urban	outdoors	0	3	2	2	woman	3	2	3	housewife
145	18	RM	2013-11-20	AN	ok	yes	2	49	no	no	male	no	crossbred	10	0.83	found	4	yes	urban	indoors	0	3	2	2	woman	3	2	3	housewife
146	19	RM	2013-11-20	AN	ok	no	0	na	no	no	na	na	na	na	na	na	missing	missing	missing	missing	missing	na	na	na	woman	3	2	3	housewife
147	20	RM	2013-11-20	AN	ok	no	0	na	yes	no	na	na	na	na	na	na	3	no	urban	na	na	na	na	na	man	3	1	3	clerk
148	21	RM	2013-11-20	AN	ok	no	0	na	no	no	na	na	na	na	na	na	missing	missing	missing	missing	missing	na	na	na	woman	4	2	3	clerk
149	22	RM	2013-11-20	AN	no
150	23	RM	2013-11-20	AN	ok	no	0	na	no	no	na	na	na	na	na	na	missing	missing	missing	missing	missing	na	na	na	man	4	1	2	workman
151	24	RM	2013-11-20	AN	yes but other LHU
152	1	RM/L	2014-03-19	AN	ok	yes	2	50	no	no	male	no	purebred	60	5	purchased	2	no	rural	indoors	0	2	3	2	man	4	1	4	freelance
152	1	RM/L	2014-03-19	AN	ok	yes	2	51	no	no	female	no	purebred	144	12	purchased	2	no	rural	indoors	0	2	3	2	man	4	1	4	freelance
153	2	RM	2013-11-20	AN	ok	no	0	na	no	no	na	na	na	na	na	na	missing	missing	missing	missing	missing	na	na	na	woman	3	1	3	freelance
154	3	RM	2013-11-20	AN	ok	no	0	na	no	no	na	na	na	na	na	na	missing	missing	missing	missing	missing	na	na	na	man	5	2	3	jubilee
155	4	RM	2013-11-20	AN	ok	no	0	na	yes	no	na	na	na	na	na	na	4	no	urban	outdoors	0	na	na	na	man	5	1	4	freelance
156	5	RM/L	2014-03-19	AN	ok	yes	2	52	no	no	female	yes	purebred	96	8	gift	4	no	rural	outdoors	0	3	2	1	woman	2	1	3	student
156	5	RM/L	2014-03-19	AN	ok	yes	2	53	no	no	female	yes	purebred	24	2	adopted	4	no	rural	outdoors	0	3	2	4	woman	2	1	3	student
157	6	RM/L	2014-03-19	AN	ok	yes	1	54	no	no	male	no	crossbred	168	14	gift	2	no	rural	outdoors	0	3	2	1	man	6	2	1	freelance
158	7	RM	2013-11-20	AN	ok	no	0	na	no	no	na	na	na	na	na	na	missing	missing	missing	missing	missing	na	na	na	woman	4	2	2	housewife
159	8	RM	2013-11-20	AN	ok	no	0	na	yes	no	na	na	na	na	na	na	2	no	urban	na	na	na	na	na	man	6	2	1	freelance
160	9	RM	2013-11-20	AN	ok	no	0	na	no	no	na	na	na	na	na	na	missing	missing	missing	missing	missing	na	na	na	woman	4	2	3	freelance
161	10	RM/L	2014-03-19	AN	ok	yes	1	55	no	no	female	no	crossbred	100	8.5	found	2	no	urban	indoors	missing	2	3	4	woman	5	2	2	housewife
162	11	RM/L	2014-03-19	AN	ok	yes	1	56	no	no	female	yes	crossbred	72	6	found	2	no	urban	indoors	missing	3	3	2	woman	5	1	3	clerk
163	12	RM/L	2014-03-19	AN	no
164	13	RM/L	2014-03-19	AN	ok	no	0	na	no	no	na	na	na	na	na	na	3	yes	missing	na	na	na	na	na	man	3	1	3	freelance
165	14	RM/L	2014-03-19	AN	no
166	15	RM/L	2014-03-19	AN	ok	no	0	na	no	no	na	na	na	na	na	na	missing	missing	missing	na	na	na	na	na	man	3	1	3	freelance
167	16	RM/L	2014-03-19	AN	ok	yes	1	57	yes	no	male	no	crossbred	84	7	gift	4	yes	urban	outdoors	0	3	1	4	woman	3	2	3	unenployed
168	1	AC	2013-07-16	AL	ok	no	0	na	no	no	na	na	na	na	na	na	2	no	rural	na	na	na	na	na	man	6	2	3	jubilee
169	2	AC	2013-07-16	AL	no
170	3	AC	2013-07-16	AL	no
171	4	AC	2013-07-16	AL	no
172	5	AC	2013-07-16	AL	ok	no	0	na	no	no	na	na	na	na	na	na	4	no	rural	na	na	na	na	na	woman	2	1	4	student
173	6	AC	2013-07-16	AL	ok	no	0	na	no	no	na	na	na	na	na	na	5	yes	urban	na	na	na	na	na	man	2	1	3	workman
174	7	AC	2013-07-16	AL	ok	no	0	na	no	no	na	na	na	na	na	na	3	no	urban	na	na	na	na	na	woman	5	2	2	housewife
175	8	AC	2013-07-16	AL	ok	yes	1	58	yes	yes	female	no	crossbred	48	4	found	6	no	urban	outdoors	0	1	2	2	woman	4	2	2	housewife
176	9	AC	2013-07-16	AL	ok	yes	1	59	no	no	male	no	crossbred	12	1	gift	4	no	urban	outdoors	1	3	3	4	man	6	2	2	unenployed
177	10	AC	2013-07-16	AL	no
178	11	AC	2013-07-16	AL	ok	no	0	na	no	no	na	na	na	na	na	na	missing	missing	missing	na	na	na	na	na	missing	missing	missing	missing	missing
179	12	AC	2013-07-16	AL	ok	no	0	na	yes	no	na	na	na	na	na	na	1	no	urban	na	na	na	na	na	woman	6	3	4	jubilee
180	13	AC	2013-07-16	AL	ok	yes	2	60	no	no	male	no	purebred	72	6	purchased	4	yes	rural	indoors	0	2	3	2	woman	4	2	3	clerk
180	13	AC	2013-07-16	AL	ok	yes	2	61	no	no	female	no	purebred	24	2	purchased	4	yes	rural	indoors	0	2	3	2	woman	4	2	3	clerk
181	14	AC	2013-07-16	AL	ok	yes	1	62	no	no	male	no	purebred	108	9	purchased	4	yes	urban	outdoors	0	2	3	3	man	4	2	2	clerk
182	15	AC	2013-07-16	AL	ok	no	0	na	yes	no	na	na	na	na	na	na	2	no	rural	na	na	na	na	na	woman	6	2	2	jubilee
183	16	AC	2013-07-16	AL	ok	yes	1	63	no	no	female	no	crossbred	156	13	born in house	4	no	urban	indoors	1	3	2	2	woman	5	2	3	housewife
184	17	AC	2013-07-16	AL	ok	yes	1	64	yes	yes	female	no	purebred	108	9	purchased	5	yes	rural	outdoors	0	3	3	3	woman	5	2	2	housewife
185	18	AC	2013-07-16	AL	no
186	19	AC	2013-07-16	AL	yes but other LHU
187	20	AC	2013-07-16	AL	no
188	21	AC	2013-07-16	AL	ok	no	0	na	no	no	na	na	na	na	na	na	1	no	urban	na	na	na	na	na	man	5	1	3	unenployed
189	22	AC	2013-07-16	AL	ok	yes	2	65	no	no	female	no	purebred	96	8	purchased	3	no	rural	outdoors	na	2	2	2	man	6	2	3	jubilee
189	22	AC	2013-07-16	AL	ok	yes	2	66	no	no	female	no	purebred	18	1.5	gift	3	no	rural	outdoors	na	2	2	2	man	6	2	3	jubilee
190	23	AC	2013-07-16	AL	ok	no	0	na	no	no	na	na	na	na	na	na	missing	missing	missing	na	na	na	na	na	woman	3	2	4	clerk
191	24	AC	2013-07-16	AL	no
192	25	AC	2013-07-16	AL	ok	no	0	na	no	no	na	na	na	na	na	na	missing	missing	missing	na	na	na	na	na	woman	4	4	2	clerk
193	26	AC	2013-07-16	AL	ok	no	0	na	no	yes	na	na	na	na	na	na	2	no	urban	na	1	na	na	na	woman	4	2	3	housewife
194	27	AC	2013-07-16	AL	no
195	28	AC	2013-07-16	AL	ok	no	0	na	no	no	na	na	na	na	na	na	missing	missing	missing	na	na	na	na	na	man	5	2	3	freelance
196	29	AC	2013-07-16	AL	ok	no	0	na	no	no	na	na	na	na	na	na	missing	missing	missing	na	na	na	na	na	woman	4	1	3	workman
197	30	AC	2013-07-16	AL	ok	yes	2	67	yes	yes	male	no	crossbred	24	2	adopted	4	yes	rural	outdoors	0	3	2	2	woman	3	2	3	clerk
197	30	AC	2013-07-16	AL	ok	yes	2	68	yes	yes	female	no	purebred	6	0.5	gift	4	yes	rural	outdoors	0	3	2	4	woman	3	2	3	clerk
198	31	AC	2013-07-16	AL	no
199	32	AC	2013-07-16	AL	ok	yes	1	69	yes	no	female	no	crossbred	84	7	gift	4	no	rural	outdoors	na	2	2	2	man	1	1	2	unenployed
200	33	AC	2013-07-16	AL	ok	no	0	na	no	no	na	na	na	na	na	na	3	yes	urban	na	2	na	na	na	man	4	2	2	unenployed
201	34	AC	2013-07-16	AL	ok	no	0	na	no	no	na	na	na	na	na	na	2	no	urban	na	na	na	na	na	man	6	2	3	jubilee
202	35	AC	2013-07-16	AL	ok	yes	1	70	no	no	male	no	crossbred	144	12	found	3	yes	rural	outdoors	0	2	2	4	man	6	3	4	jubilee
203	36	AC	2013-07-16	AL	ok	no	0	na	no	no	na	na	na	na	na	na	3	yes	rural	na	na	na	na	na	man	3	2	3	freelance
204	37	AC	2013-07-16	AL	ok	no	0	na	no	no	na	na	na	na	na	na	5	no	urban	na	na	na	na	na	woman	3	1	4	clerk
205	38	AC	2013-07-16	AL	ok	no	0	na	no	yes	na	na	na	na	na	na	4	yes	urban	na	na	na	na	na	woman	3	2	3	unenployed
206	39	AC	2013-07-16	AL	ok	yes	2	71	yes	no	male	no	crossbred	72	6	born in house	2	no	rural	outdoors	na	2	2	5	woman	5	2	3	housewife
206	39	AC	2013-07-16	AL	ok	yes	2	72	yes	no	female	no	purebred	48	4	gift	2	no	rural	outdoors	na	2	2	5	woman	5	2	3	housewife
207	40	AC	2013-07-16	AL	ok	yes	2	73	yes	no	female	yes	purebred	168	14	gift	3	no	rural	outdoors	na	3	2	4	woman	4	2	3	clerk
207	40	AC	2013-07-16	AL	ok	yes	2	74	yes	no	female	no	crossbred	108	9	gift	3	no	rural	outdoors	na	3	2	4	woman	4	2	3	clerk
208	41	AC	2013-07-16	AL	no
209	42	AC	2013-07-16	AL	ok	no	0	na	no	no	na	na	na	na	na	na	7	yes	rural	na	na	na	na	na	man	6	2	2	freelance
210	43	AC	2013-07-16	AL	ok	no	0	na	no	yes	na	na	na	na	na	na	1	no	rural	na	na	na	na	na	man	6	3	2	jubilee
211	44	AC	2013-07-16	AL	no
212	45	AC	2013-07-16	AL	no
213	46	AC	2013-07-16	AL	ok	yes	7	75	no	no	male	no	crossbred		3	gift	3	no	rural	outdoors	na	3	3	1	woman	3	2	3	housewife
213	46	AC	2013-07-16	AL	ok	yes	7	76	no	no	female	no	crossbred		4	gift	3	no	rural	outdoors	na	3	3	1	woman	3	2	3	housewife
213	46	AC	2013-07-16	AL	ok	yes	7	77	no	no	female	no	purebred		5	gift	3	no	rural	outdoors	na	3	3	2	woman	3	2	3	housewife
213	46	AC	2013-07-16	AL	ok	yes	7	78	no	no	female	no	purebred	6		gift	3	no	rural	outdoors	na	3	3	2	woman	3	2	3	housewife
213	46	AC	2013-07-16	AL	ok	yes	7	79	no	no	male	no	purebred		2	purchased	3	no	rural	outdoors	na	3	3	2	woman	3	2	3	housewife
213	46	AC	2013-07-16	AL	ok	yes	7	80	no	no	male	no	purebred		3	purchased	3	no	rural	outdoors	na	3	3	1	woman	3	2	3	housewife
213	46	AC	2013-07-16	AL	ok	yes	7	81	no	no	male	no	purebred		4	purchased	3	no	rural	outdoors	na	3	3	1	woman	3	2	3	housewife
214	47	AC	2013-07-16	AL	yes but other LHU
215	48	AC	2013-07-16	AL	no
216	49	AC	2013-07-16	AL	ok	no	0	na	no	no	na	na	na	na	na	na	3	yes	urban	na	na	na	na	na	man	5	4	2	jubilee
217	50	AC	2013-07-16	AL	ok	yes	1	82	no	yes	female	no	purebred	9		purchased	3	yes	urban	indoors	0	3	2	2	man	4	3	3	clerk
218	51	AC	2013-07-16	AL	ok	no	0	na	no	no	na	na	na	na	na	na	3	no	rural	na	na	na	na	na	woman	1	1	3	student
219	52	AC	2013-07-16	AL	ok	yes	1	83	no	no	female	yes	purebred		16	born in house	3	no	urban	indoors	4	3	2	2	woman	5	2	3	clerk
220	53	AC	2013-07-16	AL	ok	yes	1	84	no	no	female	no	crossbred	24	2	born in house	4	yes	urban	indoors	2	3	2	4	man	4	2	3	unenployed
221	54	AC	2013-07-16	AL	ok	no	0	na	no	no	na	na	na	na	na	na	4	yes	urban	na	na	na	na	na	man	3	2	4	freelance
222	55	AC	2013-07-16	AL	ok	yes	2	85	no	no	male	no	purebred		4	gift	4	no	rural	indoors	0	2	2	2	man	6	2	1	jubilee
222	55	AC	2013-07-16	AL	ok	yes	2	86	no	no	male	no	crossbred		5	found	4	no	rural	indoors	0	2	2	4	man	6	2	1	jubilee
223	56	AC	2013-07-16	AL	ok	no	0	na	no	yes	na	na	na	na	na	na	4	no	urban	na	na	na	na	na	man	6	2	3	jubilee
224	57	AC	2013-07-16	AL	ok	no	0	na	yes	no	na	na	na	na	na	na	1	no	urban	na	na	na	na	na	man	6	4	2	jubilee
225	58	AC	2013-07-16	AL	ok	yes	1	87	no	no	male	no	purebred		5	purchased	3	no	urban	indoors	0	2	2	2	woman	2	1	3	clerk
226	59	AC	2013-07-16	AL	ok	no	0	na	yes	no	na	na	na	na	na	na	5	no	urban	indoors	4	na	na	na	woman	2	1	4	unenployed
227	60	AC	2013-07-16	AL	ok	no	0	na	yes	no	na	na	na	na	na	na	4	no	rural	na	na	na	na	na	woman	5	2	4	freelance
229	61	AC	2013-07-16	AL	no
230	62	AC	2013-07-16	AL	ok	no	0	na	no	no	na	na	na	na	na	na	2	no	urban	na	na	na	na	na	man	6	2	2	jubilee
231	1	RM	2014-09-16	AN	ok	yes	1	88	no	no	male	no	purebred		5	purchased	3	no	rural	outdoors	na	2	2	2	man	2	1	2	workman
232	2	RM	2014-09-16	AN	ok	yes	1	89	no	no	male	no	crossbred		14	gift	4	no	rural	outdoors	na	3	1	4	man	5	2	3	workman
233	3	RM	2014-09-16	AN	ok	no	0	na	no	no	na	na	na	na	na	na	missing	missing	missing	na	na	na	na	na	woman	6	4	1	housewife
234	4	RM	2014-09-16	AN	ok	yes	2	90	no	no	male	no	purebred		11	born in house	3	no	rural	indoors	0	3	2	4	man	6	2	1	jubilee
234	4	RM	2014-09-16	AN	ok	yes	2	91	no	no	male	no	purebred		4	gift	3	no	rural	indoors	0	3	2	4	man	6	2	1	jubilee
235	5	RM	2014-09-16	AN	ok	yes	1	92	no	no	female	no	purebred		6	gift	2	no	urban	indoors	missing	2	2	2	woman	3	2	3	clerk
236	6	RM	2014-09-16	AN	no
237	7	RM	2014-09-16	AN	yes but other LHU
238	8	RM	2014-09-16	AN	ok	yes	4	93	no	no	male	no	crossbred		9	born in house	7	no	rural	outdoors	na	3	1	2	man	5	2	3	clerk
238	8	RM	2014-09-16	AN	ok	yes	4	94	no	no	male	no	crossbred		9	born in house	7	no	rural	outdoors	na	3	1	2	man	5	2	3	clerk
238	8	RM	2014-09-16	AN	ok	yes	4	95	no	no	male	no	crossbred		9	born in house	7	no	rural	outdoors	na	3	1	2	man	5	2	3	clerk
238	8	RM	2014-09-16	AN	ok	yes	4	96	no	no	male	no	crossbred		9	born in house	7	no	rural	outdoors	na	3	1	4	man	5	2	3	clerk
239	9	RM	2014-09-16	AN	no
240	10	RM	2014-09-16	AN	ok	no	0	na	no	no	na	na	na	na	na	na	missing	missing	missing	na	na	na	na	na	woman	3	1	3	workman
241	11	RM	2014-09-16	AN	no
242	12	RM	2014-09-16	AN	ok	yes	1	97	no	no	female	yes	crossbred		6	found	3	no	urban	indoors	missing	2	2	2	woman	5	3	2	freelance
243	13	RM	2014-09-16	AN	yes but other LHU
244	14	RM	2014-09-16	AN	yes but other LHU
245	15	RM	2014-09-16	AN	yes but other LHU
246	16	RM	2014-09-16	AN	yes but other LHU
247	1	FC	2014-09-11	VE	ok	no	0	na	yes	no	na	na	na	na	na	na	1	no	rural	na	na	na	na	na	woman	5	3	3	clerk
248	error number database access	error number database access	error number database access	error number database access	error number database access	error number database access
249	2	FC	2014-09-11	VE	ok	yes	4	98	yes	no	female	yes	purebred		8	found	4	no	rural	outdoors	na	3	3	2	woman	5	2	4	clerk
249	2	FC	2014-09-11	VE	ok	yes	4	99	yes	no	female	yes	crossbred		8	found	4	no	rural	outdoors	na	3	3	2	woman	5	2	4	clerk
249	2	FC	2014-09-11	VE	ok	yes	4	100	yes	no	male	no	purebred		3	found	4	no	rural	outdoors	na	3	3	2	woman	5	2	4	clerk
249	2	FC	2014-09-11	VE	ok	yes	4	101	yes	no	male	no	missing		18	found	4	no	rural	outdoors	na	3	3	2	woman	5	2	4	clerk
250	3	FC	2014-09-11	VE	ok	yes	1	102	no	no	female	no	purebred		2.5	purchased	3	yes	urban	indoors	0	2	3	4	man	4	2	3	clerk
251	4	FC	2014-09-11	VE	ok	yes	2	103	no	no	male	no	purebred		6	gift	5	no	rural	outdoors	na	3	3	2	woman	3	1	3	clerk
251	4	FC	2014-09-11	VE	ok	yes	2	104	no	no	male	no	purebred	3		born in house	5	no	rural	outdoors	na	3	3	2	woman	3	1	3	clerk
252	5	FC	2014-09-11	VE	ok	yes	1	105	yes	no	male	yes	crossbred		3	adopted	4	yes	rural	outdoors	na	3	2	2	woman	6	3	2	jubilee
253	6	FC	2014-09-11	VE	ok	no	0	na	yes	no	na	na	na	na	na	na	3	no	urban	na	na	na	na	na	woman	5	2	3	housewife
254	7	FC	2014-09-11	VE	ok	yes	1	106	no	no	female	no	purebred	12	1	purchased	5	no	urban	indoors	3	2	3	2	woman	2	1	4	unenployed
255	8	FC	2014-09-11	VE	ok	yes	1	107	no	no	female	yes	crossbred		7	found	2	no	rural	outdoors	na	1	2	4	woman	6	2	2	housewife
256	9	FC	2014-09-11	VE	ok	yes	1	108	no	no	male	no	crossbred		8	found	6	yes	rural	outdoors	na	3	2	5	woman	6	2	1	jubilee
257	10	FC	2014-09-11	VE	ok	yes	1	109	no	no	male	no	crossbred		11	gift	5	yes	rural	outdoors	na	3	2	4	woman	4	2	4	freelance
258	11	FC	2014-09-11	VE	ok	no	0	na	yes	no	na	na	na	na	na	na	5	no	rural	na	na	na	na	na	man	6	2	2	jubilee
259	12	FC	2014-09-11	VE	ok	yes	3	110	yes	no	female	yes	purebred		10	found	5	no	rural	outdoors	na	2	2	4	woman	5	2	1	housewife
259	12	FC	2014-09-11	VE	ok	yes	3	111	yes	no	male	no	crossbred		15	found	5	no	rural	outdoors	na	2	2	4	woman	5	2	1	housewife
259	12	FC	2014-09-11	VE	ok	yes	3	112	yes	no	male	no	crossbred		1	found	5	no	rural	outdoors	na	2	2	2	woman	5	2	1	housewife
260	13	FC	2014-09-11	VE	ok	yes	2	113	yes	no	male	no	crossbred		7	found	4	yes	rural	outdoors	na	3	2	2	man	4	2	3	clerk
260	13	FC	2014-09-11	VE	ok	yes	2	114	yes	no	female	yes	crossbred		3	found	4	yes	rural	outdoors	na	3	2	2	man	4	2	3	clerk
261	14	FC	2014-09-11	VE	ok	yes	1	115	yes	no	female	no	crossbred		3	adopted	5	yes	rural	outdoors	na	2	1	2	woman	3	3	2	housewife
262	15	FC	2014-09-11	VE	ok	yes	2	116	yes	no	female	yes	purebred		8	gift	4	no	rural	outdoors	na	3	3	4	woman	4	2	3	clerk
262	15	FC	2014-09-11	VE	ok	yes	2	117	yes	no	female	yes	crossbred		4	gift	4	no	rural	outdoors	na	3	3	4	woman	4	2	3	clerk
263	16	FC	2014-09-11	VE	ok	yes	2	118	no	no	male	no	crossbred		6	found	5	yes	rural	outdoors	na	3	2	2	man	5	2	4	clerk
263	16	FC	2014-09-11	VE	ok	yes	2	119	no	no	female	yes	crossbred		10	gift	5	yes	rural	outdoors	na	3	2	2	man	5	2	4	clerk
264	17	FC	2014-09-11	VE	ok	yes	1	120	no	no	male	no	purebred		10	missing	missing	missing	missing	missing	missing	missing	missing	4	man	3	2	3	clerk
265	18	FC	2014-09-11	VE	ok	yes	1	121	no	no	female	yes	crossbred	24	2	gift	6	yes	urban	indoors	2	3	2	4	woman	2	1	2	housewife
errore manca scheda	19	FC	2014-09-11	VE	missing
266	20	FC	2014-09-11	VE	ok	no	0	na	yes	no	na	na	na	na	na	na	3	yes	urban	indoors	na	na	na	na	woman	4	2	3	housewife
267	21	FC	2014-09-11	VE	ok	no	0	na	no	yes	na	na	na	na	na	na	3	yes	urban	na	na	na	na	na	man	4	2	3	clerk
268	22	FC	2014-09-11	VE	no
269	23	FC	2014-09-11	VE	no
270	24	FC	2014-09-11	VE	no
271	25	FC	2014-09-11	VE	no
272	26	FC	2014-09-11	VE	no
273	27	FC	2014-09-11	VE	no
274	28	FC	2014-09-11	VE	no
275	29	FC	2014-09-11	VE	no
276	30	FC	2014-09-11	VE	no
277	31	FC	2014-09-11	VE	no
278	32	FC	2014-09-11	VE	no
279	33	FC	2014-09-11	VE	no
280	34	FC	2014-09-11	VE	ok	no	0	na	no	no	na	na	na	na	na	na	2	no	urban	na	na	na	na	na	woman	6	2	1	jubilee
283	35	FC	2014-09-11	VE	ok	no	0	na	no	no	na	na	na	na	na	na	2	no	rural	na	na	na	na	na	woman	6	2	1	housewife
281	36	FC	2014-09-11	VE	ok	no	0	na	no	no	na	na	na	na	na	na	4	no	rural	na	na	na	na	na	woman	6	4	missing	jubilee
282	37	FC	2014-09-11	VE	ok	no	0	na	no	no	na	na	na	na	na	na	5	yes	urban	indoors	5	na	na	na	woman	4	2	2	unenployed
284	37bis	FC	2014-09-11	VE	ok	no	0	na	no	no	na	na	na	na	na	na	5	no	rural	na	na	na	na	na	woman	5	2	3	housewife
285	38	FC	2014-09-11	VE	ok	no	0	na	no	no	na	na	na	na	na	na	2	no	rural	na	na	na	na	na	man	6	2	1	jubilee
286	39	FC	2014-09-11	VE	ok	no	0	na	no	no	na	na	na	na	na	na	4	no	urban	na	na	na	na	na	woman	4	2	2	housewife
287	40	FC	2014-09-11	VE	ok	no	0	na	no	no	na	na	na	na	na	na	3	no	urban	na	na	na	na	na	woman	6	2	2	housewife
288	41	FC	2014-09-11	VE	ok	no	0	na	no	no	na	na	na	na	na	na	4	no	rural	na	na	na	na	na	woman	5	2	3	housewife
289	42	FC	2014-09-11	VE	ok	no	0	na	no	no	na	na	na	na	na	na	3	yes	urban	na	na	na	na	na	woman	4	2	4	freelance
290	43	FC	2014-09-11	VE	ok	no	0	na	no	no	na	na	na	na	na	na	2	no	urban	na	na	na	na	na	man	6	2	2	jubilee
291	44	FC	2014-09-11	VE	ok	no	0	na	no	no	na	na	na	na	na	na	4	yes	urban	na	na	na	na	na	woman	4	2	3	workman
292	1	LC	2014-09-11	VE	ok	yes	3	122	no	no	male	no	crossbred		5	gift	7	yes	rural	outdoors	na	3	2	4	woman	5	2	2	workman
292	1	LC	2014-09-11	VE	ok	yes	3	123	no	no	female	no	crossbred		3	gift	7	yes	rural	outdoors	na	3	2	4	woman	5	2	2	workman
292	1	LC	2014-09-11	VE	ok	yes	3	124	no	no	female	no	crossbred		5	gift	7	yes	rural	outdoors	na	3	2	4	woman	5	2	2	workman
293	2	LC	2014-09-11	VE	ok	no	0	na	no	no	na	na	na	na	na	na	5	yes	rural	na	na	na	na	na	missing	missing	missing	missing	missing
294	3	LC	2014-09-11	VE	no
295	4	LC	2014-09-11	VE	ok	yes	1	125	yes	no	female	yes	crossbred		4	gift	3	no	rural	missing	na	3	1	2	woman	6	2	2	jubilee
296	5	LC	2014-09-11	VE	no
297	6	LC	2014-09-11	VE	ok	no	0	na	yes	no	na	na	na	na	na	na	3	no	rural	na	na	na	na	na	woman	5	2	4	clerk
298	7	LC	2014-09-11	VE	ok	yes	1	126	yes	no	female	yes	crossbred		10	found	3	no	rural	missing	na	3	2	4	woman	6	2	2	housewife
299	8	LC	2014-09-11	VE	no
300	9	LC	2014-09-11	VE	ok	no	0	na	no	no	na	na	na	na	na	na	4	no	rural	na	na	na	na	na	missing	missing	missing	missing	missing
301	10	LC	2014-09-11	VE	no
302	11	LC	2014-09-11	VE	ok	yes	3	127	yes	no	male	no	purebred		5	purchased	4	yes	rural	outdoors	na	2	2	2	man	5	3	3	freelance
302	11	LC	2014-09-11	VE	ok	yes	3	128	yes	no	female	no	purebred		2	purchased	4	yes	rural	outdoors	na	2	2	2	man	5	3	3	freelance
302	11	LC	2014-09-11	VE	ok	yes	3	129	yes	no	female	no	purebred	4		born in house	4	yes	rural	outdoors	na	2	2	2	man	5	3	3	freelance
303	12	LC	2014-09-11	VE	yes but other LHU
304	13	LC	2014-09-11	VE	yes but other LHU
305	14	LC	2014-09-11	VE	ok	yes	2	130	yes	no	male	no	crossbred		7	gift	4	no	rural	outdoors	na	3	2	2	woman	6	2	3	other
305	14	LC	2014-09-11	VE	ok	yes	2	131	yes	no	female	yes	crossbred		1	adopted	4	no	rural	outdoors	na	3	2	2	woman	6	2	3	other
306	15	LC	2014-09-11	VE	ok	yes	2	132	yes	no	female	yes	crossbred		3	gift	1	no	urban	outdoors	na	3	2	2	woman	6	4	3	jubilee
306	15	LC	2014-09-11	VE	ok	yes	2	133	yes	no	female	yes	crossbred		3	gift	1	no	urban	outdoors	na	3	2	2	woman	6	4	3	jubilee
307	16	LC	2014-09-11	VE	ok	no	0	na	no	no	na	na	na	na	na	na	2	no	rural	outdoors	na	na	na	na	woman	missing	missing	missing	missing
308	17	LC	2014-09-11	VE	ok	yes	1	134	no	no	female	no	purebred		6.5	purchased	3	no	rural	indoors	na	2	3	2	woman	2	1	3	student
309	18	LC	2014-09-11	VE	ok	yes	1	135	yes	no	female	yes	purebred		5	purchased	2	no	urban	outdoors	na	2	3	2	woman	3	1	4	clerk
310	19	LC	2014-09-11	VE	no
311	20	LC	2014-09-11	VE	no
312	21	LC	2014-09-11	VE	ok	yes	1	136	yes	no	female	yes	purebred	12	1	gift	2	no	urban	missing	missing	2	2	2	man	3	2	3	clerk
313	22	LC	2014-09-11	VE	ok	yes	1	137	no	no	female	yes	crossbred	12	1	adopted	missing	yes	urban	outdoors	missing	2	3	2	man	4	2	3	freelance
314	23	LC	2014-09-11	VE	yes but other LHU
315	24	LC	2014-09-11	VE	yes but other LHU
316	25	LC	2014-09-11	VE	ok	yes	1	138	no	no	male	no	crossbred	24	2	gift	3	yes	rural	outdoors	na	1	2	4	man	4	2	3	freelance
317	26	LC	2014-09-11	VE	ok	yes	2	139	no	no	male	no	crossbred		1.5	gift	5	yes	urban	outdoors	na	1	1	4	man	4	2	2	freelance
317	26	LC	2014-09-11	VE	ok	yes	2	140	no	no	female	yes	purebred		10	born in house	5	yes	urban	outdoors	na	1	1	2	man	4	2	2	freelance
318	27	LC	2014-09-11	VE	ok	yes	1	141	no	no	female	no	crossbred	2		gift	1	no	urban	outdoors	na	3	2	4	woman	6	3	2	jubilee
319	28	LC	2014-09-11	VE	ok	yes	2	142	no	no	female	yes	purebred		7	purchased	3	no	urban	outdoors	missing	3	2	2	woman	4	3	3	other
319	28	LC	2014-09-11	VE	ok	yes	2	143	no	no	female	yes	crossbred		5	gift	3	no	urban	outdoors	missing	3	2	4	woman	4	3	3	other
320	29	LC	2014-09-11	VE	ok	no	0	na	yes	no	na	na	na	na	na	na	2	missing	urban	outdoors		na	na	na	missing	6	2	2	jubilee
321	30	LC	2014-09-11	VE	no
322	1	SC	2014-09-04	VE	ok	yes	1	144	yes	no	male	no	crossbred		4	gift	5	yes	rural	missing		1	1	4	man	3	2	2	workman
323	2	SC	2014-09-04	VE	ok	yes	2	145	no	no	male	no	purebred		12	gift	4	no	rural	missing		3	2	4	woman	5	2	2	housewife
323	2	SC	2014-09-04	VE	ok	yes	2	146	no	no	male	no	crossbred		8	gift	4	no	rural	missing		3	2	4	woman	5	2	2	housewife
324	3	SC	2014-09-04	VE	ok	no	0	na	no	no	na	na	na	na	na	na	4	yes	urban	na	na	na	na	na	man	4	2	3	workman
325	4	SC	2014-09-04	VE	no
326	5	SC	2014-09-04	VE	ok	no	0	na	no	no	na	na	na	na	na	na	1	missing	urban	na	na	na	na	na	woman	6	4	1	jubilee
327	6	SC	2014-09-04	VE	ok	no	0	na	no	no	na	na	na	na	na	na	3	missing	urban	na	na	na	na	na	man	5	2	2	workman
328	7	SC	2014-09-04	VE	ok	no	0	na	no	no	na	na	na	na	na	na	2	no	urban	na	na	na	na	na	woman	6	2	1	housewife
329	8	SC	2014-09-04	VE	ok	no	0	na	no	no	na	na	na	na	na	na	5	yes	rural	na	na	na	na	na	woman	3	2	3	freelance
330	9	SC	2014-09-04	VE	ok	no	0	na	yes	no	na	na	na	na	na	na	3	yes	rural	na	na	na	na	na	woman	2	2	3	housewife
331	10	SC	2014-09-04	VE	ok	no	0	na	no	no	na	na	na	na	na	na	2	no	urban	na	na	na	na	na	man	6	2	4	jubilee
332	11	SC	2014-09-04	VE	ok	yes	1	147	no	no	male	no	purebred	18	1.5	gift	4	yes	missing	outdoors	missing	3	2	2	man	5	2	3	clerk
333	12	SC	2014-09-04	VE	ok	no	0	na	no	no	na	na	na	na	na	na	2	no	urban	na	1	na	na	na	man	6	2	3	jubilee
334	13	SC	2014-09-04	VE	ok	no	0	na	no	no	na	na	na	na	na	na	3	no	rural	na	na	na	na	na	man	6	2	3	freelance
335	14	SC	2014-09-04	VE	ok	no	0	na	no	no	na	na	na	na	na	na	4	yes	rural	na	na	na	na	na	woman	3	2	3	workman
336	15	SC	2014-09-04	VE	ok	yes	1	148	no	yes	female	no	purebred	15		purchased	3	yes	urban	missing	missing	3	2	2	man	5	2	3	freelance
337	16	SC	2014-09-04	VE	ok	yes	3	149	yes	no	male	no	purebred		4	gift	5	yes	rural	outdoors	na	3	2	2	woman	4	2	2	freelance
337	16	SC	2014-09-04	VE	ok	yes	3	150	yes	no	male	no	purebred		3	gift	5	yes	rural	outdoors	na	3	2	4	woman	4	2	2	freelance
337	16	SC	2014-09-04	VE	ok	yes	3	151	yes	no	female	no	crossbred		3	gift	5	yes	rural	outdoors	na	3	2	4	woman	4	2	2	freelance
338	17	SC	2014-09-04	VE	ok	no	0	na	yes	no	na	na	na	na	na	na	2	no	urban	na	na	na	na	na	woman	2	2	3	unenployed
339	18	SC	2014-09-04	VE	lady gone	yes
340	19	SC	2014-09-04	VE	ok	yes	1	152	yes	no	male	no	purebred		6	gift	2	no	urban	outdoors	0	3	3	2	man	3	1	4	freelance
341	20	SC	2014-09-04	VE	ok	yes	1	153	yes	no	male	no	crossbred		7	gift	3	no	rural	outdoors	na	3	2	5	woman	6	2	3	jubilee
342	21	SC	2014-09-04	VE	ok	no	0	na	yes	no	na	na	na	na	na	na	4	no	rural	na	na	na	na	na	man	1	1	2	student
343	22	SC	2014-09-04	VE	ok	yes	3	154	no	no	male	no	crossbred		9	adopted	3	no	rural	outdoors	na	3	2	4	woman	6	2	3	jubilee
343	22	SC	2014-09-04	VE	ok	yes	3	155	no	no	male	no	crossbred		9	adopted	3	no	rural	outdoors	na	3	2	4	woman	6	2	3	jubilee
343	22	SC	2014-09-04	VE	ok	yes	3	156	no	no	male	no	purebred		2	adopted	3	no	rural	outdoors	na	3	2	4	woman	6	2	3	jubilee
344	23	SC	2014-09-04	VE	ok	yes	1	157	no	no	male	no	purebred		4	gift	6	yes	rural	missing	na	3	2	2	man	5	2	3	clerk
345	24	SC	2014-09-04	VE	ok	yes	1	158	yes	no	male	no	purebred		4	gift	2	no	urban	indoors	1	2	3	2	woman	5	2	3	clerk
346	25	SC	2014-09-04	VE	no
347	26	SC	2014-09-04	VE	ok	yes	1	159	no	no	male	no	crossbred		13	found	2	no	urban	outdoors	0	1	2	2	woman	4	3	4	clerk
348	27	SC	2014-09-04	VE	ok	no	0	na	yes	no	na	na	na	na	na	na	4	no	urban	na	na	na	na	na	man	6	2	4	clerk
349	28	SC	2014-09-04	VE	ok	yes	1	160	yes	no	male	yes	purebred		11	purchased	1	no	rural	outdoors	na	3	2	2	man	3	2	3	clerk
350	29	SC	2014-09-04	VE	ok	yes	2	161	no	no	male	no	purebred	missing	missing	gift	3	no	rural	missing	missing	3	1	4	man	4	2	1	artisan
350	29	SC	2014-09-04	VE	ok	yes	2	162	no	no	male	no	crossbred	missing	missing	gift	3	no	rural	missing	missing	3	1	4	man	4	2	1	artisan
351	30	SC	2014-09-04	VE	ok	yes	1	163	no	no	male	no	purebred		9	purchased	3	no	urban	outdoors	2	3	3	2	man	4	2	3	freelance
352	31	SC	2014-09-04	VE	no
353	32	SC	2014-09-04	VE	no
354	33	SC	2014-09-04	VE	ok	no	0	na	no	no	na	na	na	na	na	na	3	no	rural	na	na	na	na	na	woman	4	2	3	freelance
355	34	SC	2014-09-04	VE	ok	no	0	na	no	no	na	na	na	na	na	na	1	no	rural	na	na	na	na	na	man	5	missing	3	freelance
356	35	SC	2014-09-04	VE	ok	no	0	na	no	no	na	na	na	na	na	na	2	no	urban	indoors	na	na	na	na	man	5	1	3	clerk
357	36	SC	2014-09-04	VE	ok	no	0	na	no	no	na	na	na	na	na	na	3	no	urban	na	na	na	na	na	man	2	1	3	clerk
358	37	SC	2014-09-04	VE	no
359	38	SC	2014-09-04	VE	no
360	39	SC	2014-09-04	VE	ok	no	0	na	no	no	na	na	na	na	na	na	3	yes	rural	na	na	na	na	na	man	5	2	3	clerk
361	40	SC	2014-09-04	VE	ok	no	0	na	no	no	na	na	na	na	na	na	4	yes	rural	na	na	na	na	na	man	4	2	3	clerk
362	41	SC	2014-09-04	VE	ok	no	0	na	no	no	na	na	na	na	na	na	2	no	urban	na	na	na	na	na	man	3	2	3	clerk
363	42	SC	2014-09-04	VE	no
364	1	FC	2014-09-04	VE	ok	yes	7	164	yes	yes	female	yes	purebred		3	gift	5	no	rural	outdoors	na	3	3	2	woman	4	2	2	housewife
364	1	FC	2014-09-04	VE	ok	yes	7	165	yes	yes	male	yes	crossbred		2	adopted	5	no	rural	outdoors	na	3	3	2	woman	4	2	2	housewife
364	1	FC	2014-09-04	VE	ok	yes	7	166	yes	yes	male	yes	purebred		3	found	5	no	rural	outdoors	na	3	3	2	woman	4	2	2	housewife
364	1	FC	2014-09-04	VE	ok	yes	7	167	yes	yes	female	yes	missing		missing	gift	5	no	rural	outdoors	na	3	3	2	woman	4	2	2	housewife
364	1	FC	2014-09-04	VE	ok	yes	7	168	yes	yes	female	yes	missing		missing	adopted	5	no	rural	outdoors	na	3	3	2	woman	4	2	2	housewife
364	1	FC	2014-09-04	VE	ok	yes	7	169	yes	yes	male	yes	missing		missing	found	5	no	rural	outdoors	na	3	3	2	woman	4	2	2	housewife
364	1	FC	2014-09-04	VE	ok	yes	7	170	yes	yes	male	yes	missing		missing	gift	5	no	rural	outdoors	na	3	3	2	woman	4	2	2	housewife
365	2	FC	2014-09-04	VE	ok	no	0	na	no	no	na	na	na	na	na	na	3	no	urban	na	1	na	na	na	man	2	2	2	artisan
366	3	FC	2014-09-04	VE	ok	yes	1	171	yes	no	male	yes	purebred		2	gift	3	yes	rural	outdoors	na	3	3	2	woman	3	2	3	housewife
367	4	FC	2014-09-04	VE	ok	yes	1	172	no	no	female	yes	purebred		11	gift	6	yes	rural	outdoors	na	3	2	2	woman	5	2	2	housewife
368	5	FC	2014-09-04	VE	ok	no	0	na	no	no	na	na	na	na	na	na	2	no	rural	na	na	na	na	na	woman	3	2	4	clerk
369	6	FC	2014-09-04	VE	ok	yes	1	173	no	no	female	no	crossbred		4	found	4	yes	rural	outdoors	na	2	2	5	woman	3	2	3	housewife
370	7	FC	2014-09-04	VE	ok	no	0	na	no	no	na	na	na	na	na	na	4	yes	rural	na	na	na	na	na	man	4	2	3	workman
371	8	FC	2014-09-04	VE	no
372	9	FC	2014-09-04	VE	no
373	10	FC	2014-09-04	VE	ok	no	0	na	no	no	na	na	na	na	na	na	2	no	urban	na	na	na	na	na	woman	5	2	3	unenployed
374	11	FC	2014-09-04	VE	no
375	12	FC	2014-09-04	VE	ok	yes	1	174	no	no	male	no	purebred	24	2	gift	4	yes	rural	outdoors	na	3	2	4	man	6	2	1	artisan
376	13	FC	2014-09-04	VE	no
377	14	FC	2014-09-04	VE	ok	yes	1	175	no	no	male	no	purebred		13	gift	5	yes	rural	outdoors	na	2	2	4	woman	3	2	2	housewife
378	15	FC	2014-09-04	VE	ok	no	0	na	no	no	na	na	na	na	na	na	2	no	rural	na	na	na	na	na	man	6	2	2	housewife
379	16	FC	2014-09-04	VE	ok	no	0	na	no	yes	na	na	na	na	na	na	2	yes	urban	na	na	na	na	na	woman	3	2	3	unenployed
380	17	FC	2014-09-04	VE	ok	no	0	na	no	no	na	na	na	na	na	na	2	no	urban	na	na	na	na	na	woman	3	1	3	clerk
381	18	FC	2014-09-04	VE	ok	yes	1	176	no	no	male	no	crossbred		12	gift	3	no	rural	outdoors	na	2	3	1	woman	5	2	3	housewife
382	19	FC	2014-09-04	VE	no
383	20	FC	2014-09-04	VE	ok	no	0	na	no	no	na	na	na	na	na	na	2	no	urban	na	1	na	na	na	man	6	2	4	jubilee
384	21	FC	2014-09-04	VE	ok	yes	1	177	no	no	male	no	purebred		8	gift	2	no	rural	outdoors	na	3	2	4	woman	6	2	1	housewife
385	22	FC	2014-09-04	VE	ok	no	0	na	no	no	na	na	na	na	na	na	2	no	urban	na	na	na	na	na	man	6	2	3	jubilee
386	22	FC	2014-09-04	VE	ok	no	0	na	yes	no	na	na	na	na	na	na	4	no	rural	na	na	na	na	na	woman	4	1	3	freelance
387	23	FC	2014-09-04	VE	no
388	24	FC	2014-09-04	VE	ok	yes	2	178	no	yes	male	no	purebred		5	born in house	4	no	urban	outdoors	0	2	3	2	man	3	1	4	freelance
388	24	FC	2014-09-04	VE	ok	yes	2	179	no	yes	female	yes	purebred		7	gift	4	no	urban	outdoors	0	2	3	2	man	3	1	4	freelance
389	25	FC	2014-09-04	VE	ok	no	0	na	no	no	na	na	na	na	na	na	2	no	rural	na	na	na	na	na	woman	6	2	1	jubilee
390	26	FC	2014-09-04	VE	ok	yes	2	180	no	no	male	no	crossbred	12	1	gift	7	yes	rural	outdoors	na	2	3	4	woman	6	2	1	jubilee
390	26	FC	2014-09-04	VE	ok	yes	2	181	no	no	male	no	crossbred	12	1	gift	7	yes	rural	outdoors	na	2	3	4	woman	6	2	1	jubilee
391	27	FC	2014-09-04	VE	no
392	28	FC	2014-09-04	VE	ok	yes	2	182	yes	no	female	yes	purebred		9	gift	4	no	rural	outdoors	na	2	3	2	man	5	2	3	artisan
392	28	FC	2014-09-04	VE	ok	yes	2	183	yes	no	female	yes	purebred		7	gift	4	no	rural	outdoors	na	2	3	4	man	5	2	3	artisan
393	29	FC	2014-09-04	VE	ok	no	0	na	no	no	na	na	na	na	na	na	5	no	urban	na	na	na	na	na	woman	6	4	1	jubilee
394	30	FC	2014-09-04	VE	ok	yes	1	184	no	no	male	no	crossbred		6	gift	4	yes	rural	outdoors	na	1	2	2	woman	6	2	1	jubilee
395	31	FC	2014-09-04	VE	no
396	32	FC	2014-09-04	VE	ok	yes	1	185	no	no	female	yes	purebred		5	purchased	10	yes	rural	missing (outdoors secondo me)	na	1	2	2	woman	4	2	1	unenployed
397	33	FC	2014-09-04	VE	ok	no	0	na	no	no	na	na	na	na	na	na	4	no	rural	na	na	na	na	na	woman	1	1	3	student
398	34	FC	2014-09-04	VE	ok	yes	1	186	no	no	female	no	crossbred	24	2	gift	5	yes	urban	indoors	0	2	2	2	woman	4	1	2	unenployed
399	35	FC	2014-09-04	VE	ok	yes	1	187	no	no	female	yes	purebred		4	gift	2	yes	rural	outdoors	na	3	3	2	man	5	3	3	clerk
400	36	FC	2014-09-04	VE	ok	no	0	na	no	no	na	na	na	na	na	na	2	no	urban	na	na	na	na	na	man	3	2	2	unenployed
401	37	FC	2014-09-04	VE	ok	yes	3	188	yes	no	male	no	purebred		9	gift	4	no	rural	outdoors	na	3	3	4	man	3	1	4	freelance
401	37	FC	2014-09-04	VE	ok	yes	3	189	yes	no	male	no	purebred		8	gift	4	no	rural	outdoors	na	3	3	4	man	3	1	4	freelance
401	37	FC	2014-09-04	VE	ok	yes	3	190	yes	no	male	no	purebred		2	gift	4	no	rural	outdoors	na	3	3	4	man	3	1	4	freelance
402	38	FC	2014-09-04	VE	ok	no	0	na	no	no	na	na	na	na	na	na	2	no	urban	na	na	na	na	na	man	6	2	2	jubilee
403	39	FC	2014-09-04	VE	no
404	40	FC	2014-09-04	VE	no
405	41	FC	2014-09-04	VE	ok	no	0	na	no	no	na	na	na	na	na	na	3	yes	rural	na	na	na	na	na	man	3	2	3	workman
406	42	FC	2014-09-04	VE	ok	no	0	na	no	no	na	na	na	na	na	na	4	yes	urban	na	na	na	na	na	woman	3	2	3	clerk
407	43	FC	2014-09-04	VE	ok	no	0	na	no	no	na	na	na	na	na	na	3	no	rural	na	na	na	na	na	woman	6	4	1	jubilee
408	1	LC	2014-08-28	VE	no
409	2	LC	2014-08-28	VE	ok	no	0	na	no	no	na	na	na	na	na	na	missing	missing	missing	na	na	na	na	na	woman	6	2	3	other
410	3	LC	2014-08-28	VE	ok	yes	2	191	no	no	male	no	crossbred		1	gift	8	yes	rural	missing (outdoors secondo me)	missing	2	3	4	woman	1	1	2	student
410	3	LC	2014-08-28	VE	ok	yes	2	192	no	no	male	no	crossbred		7	gift	8	yes	rural	missing (outdoors secondo me)	missing	2	3	4	woman	1	1	2	student
411	4	LC	2014-08-28	VE	ok	yes	3	193	no	no	female	yes	crossbred		6	found	7	yes	rural	missing (outdoors secondo me)	missing	3	2	4	woman	4	2	2	unenployed
411	4	LC	2014-08-28	VE	ok	yes	3	194	no	no	female	no	purebred		2.5	gift	7	yes	rural	missing (outdoors secondo me)	missing	3	2	2	woman	4	2	2	unenployed
411	4	LC	2014-08-28	VE	ok	yes	3	195	no	no	male	no	purebred		8	gift	7	yes	rural	missing (outdoors secondo me)	missing	3	2	2	woman	4	2	2	unenployed
412	5	LC	2014-08-28	VE	ok	yes	2	196	yes	no	male	yes	purebred		6	gift	3	no	urban	missing	missing	2	2	2	woman	5	3	4	freelance
412	5	LC	2014-08-28	VE	ok	yes	2	197	yes	no	female	yes	purebred		4	adopted	3	no	urban	missing	missing	2	2	2	woman	5	3	4	freelance
413	6	LC	2014-08-28	VE	ok	yes	1	198	yes	no	female	no	purebred		3	purchased	3	yes	rural	missing (outdoors secondo me)	missing	2	2	2	man	3	3	2	other
414	7	LC	2014-08-28	VE	ok	yes	1	199	no	no	male	no	purebred	24	2	gift	3	no	urban	missing	missing	3	3	2	woman	5	3	3	clerk
415	8	LC	2014-08-28	VE	no
416	9	LC	2014-08-28	VE	ok	yes	1	200	no	no	male	yes	crossbred	48	4	gift	4	yes	urban	indoors	1	3	2	2	man	5	3	3	clerk
417	10	LC	2014-08-28	VE	ok	no	0	na	yes	no	na	na	na	na	na	na	2	no	urban	na	na	na	na	na	woman	4	2	3	other
418	11	LC	2014-08-28	VE	ok	yes	2	201	yes	yes	male	no	crossbred		10	gift	6	yes	rural	missing (outdoors secondo me)	na	3	3	2	woman	4	2	2	housewife
418	11	LC	2014-08-28	VE	ok	yes	2	202	yes	yes	male	no	purebred		1	gift	6	yes	rural	missing (outdoors secondo me)	na	3	3	2	woman	4	2	2	housewife
419	12	LC	2014-08-28	VE	ok	yes	3	203	no	no	female	no	purebred		2	gift	5	no	rural	missing (outdoors secondo me)	na	2	3	2	woman	2	1	3	unenployed
419	12	LC	2014-08-28	VE	ok	yes	3	204	no	no	female	yes	crossbred		3	found	5	no	rural	missing (outdoors secondo me)	na	2	3	2	woman	2	1	3	unenployed
419	12	LC	2014-08-28	VE	ok	yes	3	205	no	no	female	yes	crossbred		3	found	5	no	rural	missing (outdoors secondo me)	na	2	3	4	woman	2	1	3	unenployed
420	13	LC	2014-08-28	VE	ok	yes	2	206	yes	no	female	yes	purebred		12	born in house	4	yes	rural	missing (outdoors secondo me)	na	2	1	4	woman	2	2	2	unenployed
420	13	LC	2014-08-28	VE	ok	yes	2	207	yes	no	female	yes	purebred		11	adopted	4	yes	rural	missing (outdoors secondo me)	na	2	1	2	woman	2	2	2	unenployed
421	14	LC	2014-08-28	VE	ok	yes	3	208	yes	no	male	no	crossbred		2	born in house	4	no	rural	missing (outdoors secondo me)	na	3	3	4	woman	2	1	3	student
421	14	LC	2014-08-28	VE	ok	yes	3	209	yes	no	male	no	crossbred		4	found	4	no	rural	missing (outdoors secondo me)	na	3	3	4	woman	2	1	3	student
421	14	LC	2014-08-28	VE	ok	yes	3	210	yes	no	female	yes	crossbred		7	found	4	no	rural	missing (outdoors secondo me)	na	3	3	4	woman	2	1	3	student
422	15	LC	2014-08-28	VE	ok	yes	2	211	yes	no	male	no	purebred		7	purchased	3	no	urban	missing (indoors secondo me)	na	2	2	4	woman	4	3	3	clerk
422	15	LC	2014-08-28	VE	ok	yes	2	212	yes	no	female	yes	crossbred		3	gift	3	no	urban	missing (indoors secondo me)	na	2	2	2	woman	4	3	3	clerk
423	16	LC	2014-08-28	VE	ok	no	0	na	no	no	na	na	na	na	na	na	3	no	missing	na	na	na	na	na	woman	3	1	3	clerk
424	17	LC	2014-08-28	VE	no
425	18	LC	2014-08-28	VE	ok	no	0	na	no	no	na	na	na	na	na	na	2	no	rural	na	na	na	na	na	woman	5	2	3	other
426	19	LC	2014-08-28	VE	ok	no	0	na	no	no	na	na	na	na	na	na	4	no	rural	na	na	na	na	na	man	4	2	3	clerk
427	20	LC	2014-08-28	VE	no
428	1	FC	2014-08-28	VE	ok	yes	1	213	no	no	male	no	purebred	12	1	gift	4	no	rural	missing (outdoors secondo me)	missing	3	2	4	woman	6	2	1	housewife
429	2	FC	2014-08-28	VE	ok	no	0	na	yes	no	na	na	na	na	na	na	1	no	rural	na	na	na	na	na	man	6	3	2	freelance
430	3	FC	2014-08-28	VE	ok	yes	2	214	yes	no	female	yes	crossbred		12	found	5	yes	rural	missing (outdoors secondo me)	na	2	2	4	woman	6	4	1	jubilee
430	3	FC	2014-08-28	VE	ok	yes	2	215	yes	no	male	no	purebred		10	purchased	5	yes	rural	missing (outdoors secondo me)	na	2	2	2	woman	6	4	1	jubilee
431	4	FC	2014-08-28	VE	ok	no	0	na	no	no	na	na	na	na	na	na	5	yes	urban	na	na	na	na	na	missing	4	2	2	clerk
432	5	FC	2014-08-28	VE	ok	yes	1	216	yes	no	male	no	crossbred		7	gift	5	yes	rural	missing (outdoors secondo me)	na	3	2	4	woman	6	4	1	jubilee
433	6	FC	2014-08-28	VE	no
434	7	FC	2014-08-28	VE	ok	yes	1	217	yes	no	female	yes	purebred		4	gift	4	yes	urban	indoors	1	2	2	2	woman	4	3	4	freelance
435	8	FC	2014-08-28	VE	ok	yes	3	218	yes	no	female	yes	crossbred		9	gift	4	yes	rural	missing (outdoors secondo me)	na	3	3	2	woman	5	1	3	freelance
435	8	FC	2014-08-28	VE	ok	yes	3	219	yes	no	female	yes	crossbred		2	gift	4	yes	rural	missing (outdoors secondo me)	na	3	3	2	woman	5	1	3	freelance
435	8	FC	2014-08-28	VE	ok	yes	3	220	yes	no	female	no	crossbred		2	gift	4	yes	rural	missing (outdoors secondo me)	na	3	3	4	woman	5	1	3	freelance
436	9	FC	2014-08-28	VE	ok	yes	2	221	no	no	male	no	crossbred		3	found	6	yes	rural	missing (outdoors secondo me)	na	2	2	2	man	4	3	3	clerk
436	9	FC	2014-08-28	VE	ok	yes	2	222	no	no	female	yes	crossbred		5	gift	6	yes	rural	missing (outdoors secondo me)	na	2	2	missing	man	4	3	3	clerk
437	10	FC	2014-08-28	VE	no
438	11	FC	2014-08-28	VE	ok	yes	1	223	yes	no	female	yes	crossbred		6	found	3	no	rural	missing (outdoors secondo me)	na	3	2	4	man	4	1	4	clerk
439	12	FC	2014-08-28	VE	ok	no	0	na	yes	no	na	na	na	na	na	na	5	no	rural	na	na	na	na	na	woman	5	2	2	housewife
440	13	FC	2014-08-28	VE	ok	yes	1	224	no	no	female	no	purebred	15		gift	3	yes	urban	missing (indoors secondo me)	missing	3	3	2	woman	4	2	3	other
441	14	FC	2014-08-28	VE	no
442	15	FC	2014-08-28	VE	ok	yes	1	225	no	no	male	no	purebred		13	gift	2	no	urban	missing	0	3	2	1	man	4	1	3	freelance
443	16	FC	2014-08-28	VE	ok	no	0	na	no	no	na	na	na	na	na	na	3	yes	missing	na	na	na	na	na	woman	4	2	2	housewife
444	17	FC	2014-08-28	VE	yes but other LHU
445	18	FC	2014-08-28	VE	ok	yes	1	226	no	no	male	no	crossbred		7	gift	5	yes	rural	missing (outdoors secondo me)	na	3	2	4	woman	6	2	2	housewife
446	19	FC	2014-08-28	VE	ok	no	0	na	no	no	na	na	na	na	na	na	4	yes	rural	na	na	na	na	na	woman	6	missing	2	housewife
447	1	FB	2014-12-11	CI	ok	yes	1	227	no	no	female	yes	crossbred	36	3	gift	2	no	urban	indoors	1	2	3	2	man	2	1	missing	unenployed
448	2	FB	2014-12-11	CI	no
449	3	FB	2014-12-11	CI	no
450	4	FB	2014-12-11	CI	ok	yes	1	228	yes	no	male	no	crossbred		7	adopted	4	no	urban	indoors	1	1	1	2	man	2	2	missing	freelance
451	5	FB	2014-12-11	CI	no
452	6	FB	2014-12-11	CI	no
453	7	FB	2014-12-11	CI	no
454	8	FB	2014-12-11	CI	ok	yes	2	229	no	no	male	no	purebred		4	purchased	7	no	urban	outdoors		2	2	2	man	3	2	2	workman
454	8	FB	2014-12-11	CI	ok	yes	2	230	no	no	male	no	purebred	3		purchased	7	no	urban	outdoors		2	2	2	man	3	2	2	workman
455	9	FB	2014-12-11	CI	ok	yes	1	231	yes	no	missing	yes	purebred		6	gift	2	no	urban	outdoors		2	2	3	woman	5	3	3	housewife
456	10	FB	2014-12-11	CI	no
457	11	FB	2014-12-11	CI	no
458	12	FB	2014-12-11	CI	no
459	13	FB	2014-12-11	CI	ok	yes	1	232	no	yes	female	no	crossbred		12	gift	3	yes	urban	indoors	3	3	2	5	woman	5	2	missing	housewife
460	14	FB	2014-12-11	CI	no
461	15	FB	2014-12-11	CI	no
462	16	FB	2014-12-11	CI	no
463	17	FB	2014-12-11	CI	no
464	18	FB	2014-12-11	CI	no
465	19	FB	2014-12-11	CI	ok	yes	1	233	no	no	male	no	crossbred		8	gift	4	yes	urban	indoors	4	3	2	2	man	5	2	4	clerk
466	20	FB	2014-12-11	CI	no
467	21	FB	2014-12-11	CI	ok	no	0	na	yes	no	na	na	na	na	na	na	2	yes	urban	na	na	na	na	na	man	6	2	missing	jubilee
468	22	FB	2014-12-11	CI	ok	no	0	na	no	no	na	na	na	na	na	na	3	yes	urban	na	na	na	na	na	woman	2	2	missing	unenployed
469	23	FB	2014-12-11	CI	ok	yes	3	234	no	yes	male	no	purebred		6	purchased	4	yes	urban	outdoors	na	3	3	2	woman	3	2	missing	freelance
469	23	FB	2014-12-11	CI	ok	yes	3	235	no	yes	female	no	purebred		6	purchased	4	yes	urban	outdoors	na	3	3	2	woman	3	2	missing	freelance
469	23	FB	2014-12-11	CI	ok	yes	3	236	no	yes	male	no	purebred		2	born in house	4	yes	urban	outdoors	na	3	3	4	woman	3	2	missing	freelance
470	24	FB	2014-12-11	CI	ok	yes	1	237	yes	no	female	yes	crossbred	9		found	3	yes	urban	indoors	5	3	2	4	man	3	1	missing	clerk
471	25	FB	2014-12-11	CI	no
472	26	FB	2014-12-11	CI	ok	no	0	na	no	no	na	na	na	na	na	na	4	yes	urban	na	na	na	na	na	man	2	2	missing	unenployed
473	27	FB	2014-12-11	CI	no
474	28	FB	2014-12-11	CI	ok	no	0	na	no	no	na	na	na	na	na	na	3	no	urban	na	na	na	na	na	man	5	missing	missing	missing
475	29	FB	2014-12-11	CI	ok	yes	2	238	no	no	male	no	crossbred		5	gift	4	yes	rural	missing (outdoors secondo me)	na	3	1	3	woman	3	missing	missing	missing
475	29	FB	2014-12-11	CI	ok	yes	2	239	no	no	male	yes	purebred		1	gift	4	yes	rural	missing (outdoors secondo me)	na	3	1	2	woman	3	missing	missing	missing
476	30	FB	2014-12-11	CI	ok	no	0	na	no	no	na	na	na	na	na	na	3	yes	urban	na	na	na	na	na	man	3	missing	missing	missing
477	31	FB	2014-12-11	CI	no
478	32	FB	2014-12-11	CI	no
479	33	FB	2014-12-11	CI	ok	yes	1	240	yes	no	female	yes	crossbred	24	2	adopted	3	yes	urban	indoors	4	1	1	5	man	3	missing	missing	missing
480	34	FB	2014-12-11	CI	ok	yes	1	241	no	yes	female	no	purebred		3	purchased	1	no	urban	indoors	6	2	2	2	woman	2	1	missing	clerk
481	35	FB	2014-12-11	CI	no
482	1	FC	2014-11-25	AL	ok	yes	2	242	no	no	male	no	crossbred		9	gift	4	no	urban	missing	missing	3	2	4	woman	5	2	2	artisan
482	1	FC	2014-11-25	AL	ok	yes	2	243	no	no	female	yes	crossbred		7	adopted	4	no	urban	missing	missing	3	2	2	woman	5	2	2	artisan
483	2	FC	2014-11-25	AL	ok	yes	2	244	yes	no	male	no	crossbred		3	adopted	2	no	rural	missing	missing	2	3	2	woman	5	2	3	clerk
483	2	FC	2014-11-25	AL	ok	yes	2	245	yes	no	male	no	crossbred		11	adopted	2	no	rural	missing	missing	2	3	2	woman	5	2	3	clerk
484	3	FC	2014-11-25	AL	ok	yes	2	246	no	no	female	no	purebred		12	gift	4	no	rural	missing	missing	2	2	2	woman	6	2	3	clerk
484	3	FC	2014-11-25	AL	ok	yes	2	247	no	no	male	no	crossbred		2	gift	4	no	rural	missing	missing	2	2	4	woman	6	2	3	clerk
485	4	FC	2014-11-25	AL	ok	yes	1	248	no	no	male	no	crossbred		3	gift	3	no	rural	missing	missing	2	3	2	woman	2	missing	3	student
486	5	FC	2014-11-25	AL	ok	yes	1	249	no	no	female	yes	missing		7	gift	3	no	urban	outdoors	missing	2	3	2	woman	3	1	3	clerk
487	6	FC	2014-11-25	AL	ok	yes	1	250	no	no	male	no	crossbred	12	1	gift	3	no	rural	missing (outdoors secondo me)	missing	3	2	4	woman	6	2	2	jubilee
488	7	FC	2014-11-25	AL	ok	yes	1	251	no	no	male	no	purebred		6	purchased	3	yes	rural	missing (outdoors secondo me)	missing	2	3	2	woman	4	2	3	freelance
489	8	FC	2014-11-25	AL	ok	yes	3	252	no	no	male	yes	crossbred		15	found	2	no	rural	outdoors	na	2	3	2	man	3	2	3	clerk
489	8	FC	2014-11-25	AL	ok	yes	3	253	no	no	male	no	crossbred		9	found	2	no	rural	outdoors	na	2	3	2	man	3	2	3	clerk
489	8	FC	2014-11-25	AL	ok	yes	3	254	no	no	female	yes	crossbred		1	found	2	no	rural	outdoors	na	2	3	2	man	3	2	3	clerk
490	9	FC	2014-11-25	AL	ok	yes	1	255	yes	no	female	yes	crossbred		6	adopted	2	no	rural	missing (outdoors secondo me)	na	3	3	2	woman	5	3	2	housewife
491	10	FC	2014-11-25	AL	ok	yes	3	256	no	no	female	yes	purebred		8	missing	2	no	rural	missing (outdoors secondo me)	na	3	2	2	woman	6	2	2	housewife
491	10	FC	2014-11-25	AL	ok	yes	3	257	no	no	male	no	crossbred		10	missing	2	no	rural	missing (outdoors secondo me)	na	3	2	4	woman	6	2	2	housewife
491	10	FC	2014-11-25	AL	ok	yes	3	258	no	no	male	no	crossbred		6	missing	2	no	rural	missing (outdoors secondo me)	na	3	2	4	woman	6	2	2	housewife
492	11	FC	2014-11-25	AL	ok	yes	1	259	no	no	male	no	purebred		9	purchased	4	yes	rural	missing (outdoors secondo me)	na	1	3	2	woman	6	2	3	jubilee
493	12	FC	2014-11-25	AL	ok	yes	2	260	yes	no	male	no	crossbred		8	found	6	yes	rural	outdoors	na	2	3	2	man	6	2	4	jubilee
493	12	FC	2014-11-25	AL	ok	yes	2	261	yes	no	female	yes	crossbred		15	found	6	yes	rural	outdoors	na	2	3	2	man	6	2	4	jubilee
494	13	FC	2014-11-25	AL	ok	yes	1	262	yes	no	female	no	crossbred	6		gift	3	no	urban	indoors	1	2	3	2	woman	5	2	2	housewife
495	14	FC	2014-11-25	AL	ok	yes	1	263	no	no	male	no	purebred		10	gift	2	no	rural	missing (outdoors secondo me)	na	1	3	4	woman	5	2	1	housewife
496	15	FC	2014-11-25	AL	ok	yes	2	264	no	no	male	no	crossbred		17	gift	3	yes	urban	missing	0	3	3	2	woman	6	4	4	jubilee
496	15	FC	2014-11-25	AL	ok	yes	2	265	no	no	male	no	crossbred		3	born in house	3	yes	urban	missing	0	3	3	2	woman	6	4	4	jubilee
497	16	FC	2014-11-25	AL	ok	yes	1	266	yes	no	female	no	purebred	6		purchased	4	yes	rural	missing (outdoors secondo me)	na	2	3	2	woman	4	2	2	housewife
498	17	FC	2014-11-25	AL	ok	yes	1	267	no	no	male	no	crossbred		5	gift	3	no	rural	missing (outdoors secondo me)	na	2	3	2	missing	6	2	3	jubilee
499	18	FC	2014-11-25	AL	ok	yes	1	268	no	no	female	yes	purebred		12	gift	3	no	urban	indoors	1	2	3	2	woman	3	1	3	clerk
500	19	FC	2014-11-25	AL	ok	yes	1	269	no	no	female	no	crossbred		12	found	2	no	urban	missing	0	2	3	2	man	5	3	2	workman
501	20	FC	2014-11-25	AL	ok	yes	1	270	yes	no	female	yes	purebred		3	gift	2	yes	urban	indoors	1	2	3	2	man	3	2	3	clerk
502	21	FC	2014-11-25	AL	ok	yes	2	271	no	no	male	no	purebred		1	purchased	1	no	rural	missing (outdoors secondo me)	na	2	3	2	man	5	1	4	freelance
502	21	FC	2014-11-25	AL	ok	yes	2	272	no	no	female	no	crossbred		5	gift	1	no	rural	missing (outdoors secondo me)	na	2	3	2	man	5	1	4	freelance
503	22	FC	2014-11-25	AL	ok	yes	1	273	no	no	female	yes	purebred		4	gift	3	no	rural	missing (outdoors secondo me)	na	2	3	2	man	6	2	4	jubilee
504	23	FC	2014-11-25	AL	ok	yes	1	274	yes	no	female	yes	crossbred		6	found	4	yes	rural	missing (outdoors secondo me)	na	3	2	2	woman	4	2	2	housewife
505	24	FC	2014-11-25	AL	ok	yes	2	275	no	no	male	no	missing		3	found	missing	missing	rural	missing (outdoors secondo me)	na	2	2	4	woman	5	3	4	freelance
505	24	FC	2014-11-25	AL	ok	yes	2	276	no	no	male	no	missing		3	found	missing	missing	rural	missing (outdoors secondo me)	na	2	2	4	woman	5	3	4	freelance
506	25	FC	2014-11-25	AL	ok	yes	1	277	yes	no	female	yes	crossbred		9	found	2	no	rural	missing (outdoors secondo me)	na	1	2	4	man	6	2	2	workman
507	26	FC	2014-11-25	AL	ok	yes	2	278	no	no	male	no	crossbred	missing	missing	found	2	no	rural	missing (outdoors secondo me)	na	1	2	4	man	6	2	1	jubilee
507	26	FC	2014-11-25	AL	ok	yes	2	279	no	no	male	no	crossbred	missing	missing	found	2	no	rural	missing (outdoors secondo me)	na	1	2	4	man	6	2	1	jubilee
508	27	FC	2014-11-25	AL	ok	yes	2	280	no	no	male	no	purebred		2	gift	2	no	rural	missing (outdoors secondo me)	na	1	2	5	woman	6	2	2	housewife
508	27	FC	2014-11-25	AL	ok	yes	2	281	no	no	female	no	purebred		9	gift	2	no	rural	missing (outdoors secondo me)	na	1	2	5	woman	6	2	2	housewife
509	28	FC	2014-11-25	AL	ok	no	0	na	yes	no	na	na	na	na	na	na	1	no	rural	na	na	na	na	na	woman	5	3	3	freelance
510	29	FC	2014-11-25	AL	ok	no	0	na	no	no	na	na	na	na	na	na	missing	missing	missing	na	na	na	na	na	man	5	2	2	clerk
511	30	FC	2014-11-25	AL	ok	no	0	na	no	no	na	na	na	na	na	na	missing	missing	missing	na	na	na	na	na	man	5	4	2	clerk
512	31	FC	2014-11-25	AL	ok	no	0	na	no	no	na	na	na	na	na	na	missing	missing	missing	na	na	na	na	na	woman	5	3	4	freelance
513	32	FC	2014-11-25	AL	ok	no	0	na	no	no	na	na	na	na	na	na	missing	missing	missing	na	na	na	na	na	woman	2	1	4	student
514	33	FC	2014-11-25	AL	ok	no	0	na	no	no	na	na	na	na	na	na	missing	missing	missing	na	na	na	na	na	man	5	3	3	clerk
515	34	FC	2014-11-25	AL	ok	no	0	na	no	no	na	na	na	na	na	na	missing	missing	missing	na	na	na	na	na	woman	6	2	3	jubilee
516	35	FC	2014-11-25	AL	ok	no	0	na	no	no	na	na	na	na	na	na	missing	missing	missing	na	na	na	na	na	missing	6	4	1	housewife
517	36	FC	2014-11-25	AL	ok	no	0	na	no	no	na	na	na	na	na	na	missing	missing	missing	na	na	na	na	na	woman	5	2	3	jubilee
518	37	FC	2014-11-25	AL	ok	no	0	na	no	no	na	na	na	na	na	na	missing	missing	missing	na	na	na	na	na	man	6	2	1	jubilee
519	38	FC	2014-11-25	AL	ok	no	0	na	no	no	na	na	na	na	na	na	missing	missing	missing	na	na	na	na	na	man	6	2	2	jubilee
520	39	FC	2014-11-25	AL	ok	no	0	na	no	no	na	na	na	na	na	na	missing	missing	missing	na	na	na	na	na	woman	5	2	2	housewife
521	40	FC	2014-11-25	AL	ok	no	0	na	no	no	na	na	na	na	na	na	4	no	urban	na	2	na	na	na	woman	5	2	3	clerk
522	41	FC	2014-11-25	AL	ok	no	0	na	no	no	na	na	na	na	na	na	3	yes	rural	na	na	na	na	na	woman	3	2	2	housewife
523	42	FC	2014-11-25	AL	ok	no	0	na	no	no	na	na	na	na	na	na	3	no	urban	na	4	na	na	na	woman	5	2	2	workman
524	43	FC	2014-11-25	AL	ok	no	0	na	no	no	na	na	na	na	na	na	2	yes	urban	na	2	na	na	na	woman	6	4	missing	jubilee
525	44	FC	2014-11-25	AL	ok	no	0	na	no	no	na	na	na	na	na	na	3	no	urban	na	0	na	na	na	man	6	2	missing	jubilee
526	45	FC	2014-11-25	AL	ok	no	0	na	no	no	na	na	na	na	na	na	3	no	urban	na	na	na	na	na	woman	5	2	3	clerk
527	46	FC	2014-11-25	AL	ok	no	0	na	no	no	na	na	na	na	na	na	2	no	urban	na	1	na	na	na	woman	2	2	3	freelance
528	47	FC	2014-11-25	AL	ok	no	0	na	no	no	na	na	na	na	na	na	missing	no	urban	na	3	na	na	na	missing	5	missing	3	workman
529	48	FC	2014-11-25	AL	no
530	49	FC	2014-11-25	AL	no
531	50	FC	2014-11-25	AL	no
532	51	FC	2014-11-25	AL	no
533	52	FC	2014-11-25	AL	no
534	53	FC	2014-11-25	AL	ok	no	0	na	yes	no	na	na	na	na	na	na	2	no	urban	missing (indoors secondo me)	missing	na	na	na	missing	5	2	3	clerk
535	54	FC	2014-11-25	AL	ok	no	0	na	yes	no	na	na	na	na	na	na	3	yes	urban	na	1	na	na	na	woman	4	2	3	clerk
536	55	FC	2014-11-25	AL	ok	no	0	na	yes	no	na	na	na	na	na	na	2	no	urban	na	na	na	na	na	man	6	2	3	jubilee
537	56	FC	2014-11-25	AL	ok	no	0	na	yes	no	na	na	na	na	na	na	1	no	rural	na	na	na	na	na	man	3	1	3	clerk
538	57	FC	2014-11-25	AL	ok	no	0	na	yes	no	na	na	na	na	na	na	2	no	rural	na	na	na	na	na	man	6	2	1	jubilee
539	58	FC	2014-11-25	AL	ok	no	0	na	yes	no	na	na	na	na	na	na	2	no	urban	na	0	na	na	na	woman	6	2	1	housewife
540	59	FC	2014-11-25	AL	ok	no	0	na	yes	no	na	na	na	na	na	na	1	no	urban	na	1	na	na	na	missing	4	3	3	clerk
541	60	FC	2014-11-25	AL	ok	no	0	na	yes	no	na	na	na	na	na	na	4	no	rural	na	na	na	na	na	missing	5	2	3	clerk
542	61	FC	2014-11-25	AL	ok	no	0	na	yes	no	na	na	na	na	na	na	4	no	rural	na	na	na	na	na	woman	6	4	3	housewife
543	62	FC	2014-11-25	AL	ok	no	0	na	yes	no	na	na	na	na	na	na	2	no	urban	na	4	na	na	na	man	6	2	4	jubilee
544	1	FB	2014-12-16	CI	no
545	2	FB	2014-12-16	CI	no
546	3	FB	2014-12-16	CI	ok	no	0	na	yes	no	na	na	na	na	na	na	1	no	urban	na	1	na	na	na	woman	6	4	1	jubilee
547	4	FB	2014-12-16	CI	ok	no	0	na	no	no	na	na	na	na	na	na	2	no	rural	na		na	na	na	man	4	missing	missing	missing
548	5	FB	2014-12-16	CI	no
549	6	FB	2014-12-16	CI	ok	yes	1	282	no	no	female	no	purebred		3	purchased	2	no	urban	indoors	6	3	2	4	woman	2	missing	missing	missing
550	7	FB	2014-12-16	CI	no
551	8	FB	2014-12-16	CI	ok	yes	1	283	no	no	male	no	purebred		9	purchased	3	no	urban	indoors	2	1	2	1	man	2	1	4	clerk
552	9	FB	2014-12-16	CI	no
553	10	FB	2014-12-16	CI	ok	no	0	na	no	no	na	na	na	na	na	na	4	no	rural	na	na	na	na	na	man	5	missing	missing	missing
554	11	FB	2014-12-16	CI	no
555	12	FB	2014-12-16	CI	ok	yes	1	284	no	no	male	no	crossbred		6.5	adopted	3	no	urban	indoors	2	3	1	5	man	3	2	4	missing
556	13	FB	2014-12-16	CI	no
557	14	FB	2014-12-16	CI	no
558	15	FB	2014-12-16	CI	ok	no	0	na	no	no	na	na	na	na	na	na	3	yes	rural	na	na	na	na	na	man	3	2	3	unenployed
559	16	FB	2014-12-16	CI	ok	yes	2	285	no	no	female	no	crossbred		3	gift	missing	missing	missing	missing	missing	missing	missing	missing	woman	4	missing	missing	missing
559	16	FB	2014-12-16	CI	ok	yes	2	286	no	no	male	no	crossbred	8		gift	missing	missing	missing	missing	missing	missing	missing	missing	woman	4	missing	missing	missing
560	17	FB	2014-12-16	CI	no
561	18	FB	2014-12-16	CI	ok	no	0	na	yes	yes	na	na	na	na	na	na	4	no	urban	na	3	na	na	na	woman	4	2	2	housewife
562	19	FB	2014-12-16	CI	ok	yes	2	287	yes	no	male	no	crossbred		14	gift	2	no	rural	outdoors	na	1	1	4	man	4	missing	missing	missing
562	19	FB	2014-12-16	CI	ok	yes	2	288	yes	no	male	no	purebred		5	purchased	2	no	rural	outdoors	na	1	1	5	man	4	missing	missing	missing
563	20	FB	2014-12-16	CI	no
564	21	FB	2014-12-16	CI	no
565	22	FB	2014-12-16	CI	ok	no	0	na	no	no	na	na	na	na	na	na	2	no	rural	na	na	na	na	na	man	4	missing	missing	missing
566	23	FB	2014-12-16	CI	no
567	24	FB	2014-12-16	CI	no
568	25	FB	2014-12-16	CI	ok	no	0	na	yes	yes	na	na	na	na	na	na	2	no	urban	na	na	na	na	na	woman	4	missing	missing	missing
569	26	FB	2014-12-16	CI	no
570	27	FB	2014-12-16	CI	ok	yes	1	289	no	no	male	yes	crossbred		2	found	3	yes	urban	indoors	4	3	2	4	man	4	2	3	workman
571	1	FB	2014-12-12	CI	ok	no	0	na	no	no	na	na	na	na	na	na	3	yes	urban	indoors	2	na	na	na	woman	4	missing	missing	missing
572	2	FB	2014-12-12	CI	ok	no	0	na	yes	no	na	na	na	na	na	na	2	no	urban	indoors	0	na	na	na	woman	6	2	1	jubilee
573	3	FB	2014-12-12	CI	no
574	4	FB	2014-12-12	CI	no
575	5	FB	2014-12-12	CI	ok	yes	1	290	no	no	male	no	crossbred		9	gift	1	no	urban	indoors	1	3	3	2	man	5	4	missing	missing
576	6	FB	2014-12-12	CI	no
577	7	FB	2014-12-12	CI	yes but other LHU
578	8	FB	2014-12-12	CI	ok	yes	1	291	yes	yes	female	yes	purebred		2	purchased	3	yes	rural	missing (outdoors secondo me)	na	2	2	2	man	2	2	missing	artisan
579	9	FB	2014-12-12	CI	ok	no	0	na	no	yes	na	na	na	na	na	na	2	no	urban	na	na	na	na	na	woman	2	2	missing	missing
580	10	FB	2014-12-12	CI	no
581	1	FB	2014-12-13	CI	ok	no	0	na	no	no	na	na	na	na	na	na	4	yes	rural	na	na	na	na	na	man	4	missing	missing	missing
582	2	FB	2014-12-13	CI	no
583	3	FB	2014-12-13	CI	no
584	4	FB	2014-12-13	CI	ok	yes	1	292	no	no	female	yes	crossbred		3	gift	3	yes	urban	indoors	1	2	1	5	woman	4	2	3	housewife
585	5	FB	2014-12-13	CI	ok	yes	4	293	no	yes	male	no	purebred		9	purchased	5	yes	rural	outdoors	na	3	2	3	woman	4	2	2	housewife
585	5	FB	2014-12-13	CI	ok	yes	4	294	no	yes	female	no	purebred		9	purchased	5	yes	rural	outdoors	na	3	2	3	woman	4	2	2	housewife
585	5	FB	2014-12-13	CI	ok	yes	4	295	no	yes	female	no	purebred		5	purchased	5	yes	rural	outdoors	na	3	2	3	woman	4	2	2	housewife
585	5	FB	2014-12-13	CI	ok	yes	4	296	no	yes	female	no	purebred		11	purchased	5	yes	rural	outdoors	na	3	2	4	woman	4	2	2	housewife
586	6	FB	2014-12-13	CI	ok	no	0	na	yes	no	na	na	na	na	na	na	2	no	urban	na	5	na	na	na	woman	6	4	2	jubilee
587	7	FB	2014-12-13	CI	no
588	8	FB	2014-12-13	CI	yes but other LHU
589	9	FB	2014-12-13	CI	no
590	10	FB	2014-12-13	CI	ok	yes	1	297	no	no	male	no	purebred	24	2	gift	1	no	urban	indoors	4	2	2	3	woman	2	1	4	freelance
591	55	FC/LC	2014-12-12	CI	no
592	54	FC/LC	2014-12-12	CI	no
593	53	FC/LC	2014-12-12	CI	no
594	52	FC/LC	2014-12-12	CI	no
595	51	FC/LC	2014-12-12	CI	no
596	37	FC/LC	2014-12-12	CI	ok	no	0	na	no	no	na	na	na	na	na	na	5	no	rural	na	na	na	na	na	woman	6	2	2	housewife
597	38	FC/LC	2014-12-12	CI	ok	no	0	na	no	no	na	na	na	na	na	na	3	no	rural	na	na	na	na	na	woman	4	2	3	clerk
598	39	FC/LC	2014-12-12	CI	ok	no	0	na	no	no	na	na	na	na	na	na	4	no	rural	na	na	na	na	na	man	5	2	3	clerk
599	40	FC/LC	2014-12-12	CI	ok	no	0	na	no	no	na	na	na	na	na	na	3	yes	urban	na	na	na	na	na	woman	4	3	2	workman
600	41	FC/LC	2014-12-12	CI	ok	no	0	na	no	no	na	na	na	na	na	na	2	no	urban	na	na	na	na	na	man	6	2	2	jubilee
601	42	FC/LC	2014-12-12	CI	ok	no	0	na	no	no	na	na	na	na	na	na	3	no	urban	na	na	na	na	na	man	4	2	3	artisan
602	43	FC/LC	2014-12-12	CI	ok	no	0	na	no	no	na	na	na	na	na	na	3	no	urban	na	na	na	na	na	man	6	2	2	jubilee
603	44	FC/LC	2014-12-12	CI	ok	no	0	na	no	no	na	na	na	na	na	na	3	no	rural	na	na	na	na	na	woman	6	2	3	jubilee
604	45	FC/LC	2014-12-12	CI	ok	no	0	na	no	no	na	na	na	na	na	na	4	no	urban	na	1	na	na	na	woman	4	3	4	clerk
605	50	FC/LC	2014-12-12	CI	ok	no	0	na	no	no	na	na	na	na	na	na	2	no	urban	na	3	na	na	na	man	6	4	3	jubilee
606	46	FC/LC	2014-12-12	CI	ok	no	0	na	no	no	na	na	na	na	na	na	4	no	urban	na	0	na	na	na	woman	5	3	3	clerk
607	47	FC/LC	2014-12-12	CI	ok	no	0	na	no	no	na	na	na	na	na	na	2	no	urban	na	2	na	na	na	man	5	2	2	artisan
608	48	FC/LC	2014-12-12	CI	ok	no	0	na	no	no	na	na	na	na	na	na	4	no	rural	na	na	na	na	na	man	4	2	2	workman
609	49	FC/LC	2014-12-12	CI	ok	no	0	na	no	no	na	na	na	na	na	na	2	no	urban	na	0	na	na	na	woman	6	2	2	jubilee
610	24	FC/LC	2014-12-12	CI	ok	no	0	na	no	no	na	na	na	na	na	na	3	no	urban	na	1	na	na	na	woman	6	2	3	jubilee
611	25	FC/LC	2014-12-12	CI	ok	no	0	na	no	no	na	na	na	na	na	na	2	no	urban	na	0	na	na	na	man	6	2	2	jubilee
612	26	FC/LC	2014-12-12	CI	ok	no	0	na	no	no	na	na	na	na	na	na	2	no	urban	na	1	na	na	na	man	5	2	2	clerk
613	27	FC/LC	2014-12-12	CI	ok	no	0	na	no	no	na	na	na	na	na	na	2	no	urban	na	0	na	na	na	woman	6	4	2	housewife
614	28	FC/LC	2014-12-12	CI	ok	no	0	na	no	no	na	na	na	na	na	na	5	yes	rural	na	0	na	na	na	woman	3	2	3	clerk
615	29	FC/LC	2014-12-12	CI	ok	no	0	na	no	no	na	na	na	na	na	na	4	yes	urban	na	1	na	na	na	man	4	2	3	artisan
616	30	FC/LC	2014-12-12	CI	ok	no	0	na	no	no	na	na	na	na	na	na	3	no	urban	na	0	na	na	na	man	5	2	missing	workman
617	31	FC/LC	2014-12-12	CI	ok	no	0	na	no	no	na	na	na	na	na	na	4	yes	urban	na	0	na	na	na	missing	4	2	4	freelance
618	32	FC/LC	2014-12-12	CI	ok	no	0	na	no	no	na	na	na	na	na	na	4	yes	urban	na	1	na	na	na	woman	3	2	3	freelance
619	33	FC/LC	2014-12-12	CI	ok	no	0	na	no	no	na	na	na	na	na	na	4	no	rural	na	na	na	na	na	man	6	2	2	jubilee
620	34	FC/LC	2014-12-12	CI	ok	no	0	na	no	no	na	na	na	na	na	na	2	no	urban	na	1	na	na	na	woman	5	2	3	housewife
621	35	FC/LC	2014-12-12	CI	ok	no	0	na	no	no	na	na	na	na	na	na	2	no	urban	na	0	na	na	na	woman	2	1	3	unenployed
622	36	FC/LC	2014-12-12	CI	ok	no	0	na	no	no	na	na	na	na	na	na	4	yes	urban	na	1	na	na	na	man	4	2	3	clerk
623	23	FC/LC	2014-12-12	CI	ok	no	0	na	no	no	na	na	na	na	na	na	4	no	urban	na	1	na	na	na	woman	5	2	2	housewife
624	22	FC/LC	2014-12-12	CI	ok	no	0	na	no	no	na	na	na	na	na	na	2	no	urban	na	1	na	na	na	man	5	3	2	workman
625	21	FC/LC	2014-12-12	CI	ok	no	0	na	no	no	na	na	na	na	na	na	1	no	urban	na	1	na	na	na	man	6	1	2	jubilee
626	20	FC/LC	2014-12-12	CI	ok	yes	1	298	yes	no	female	yes	purebred		4	gift	3	no	rural	missing (outdoors secondo me)	na	3	2	2	man	5	3	3	clerk
627	19	FC/LC	2014-12-12	CI	ok	yes	2	299	no	no	female	yes	crossbred		6	found	4	no	rural	missing (outdoors secondo me)	na	2	2	3	woman	4	2	3	clerk
627	19	FC/LC	2014-12-12	CI	ok	yes	2	300	no	no	female	yes	crossbred		8	found	4	no	rural	missing (outdoors secondo me)	na	2	2	3	woman	4	2	3	clerk
628	18	FC/LC	2014-12-12	CI	ok	no	0	na	yes	no	na	na	na	na	na	na	6	yes	rural	na	na	na	na	na	woman	5	2	2	housewife
629	17	FC/LC	2014-12-12	CI	ok	yes	1	301	no	yes	female	yes	purebred		11	purchased	4	yes	urban	indoors	1	2	3	2	man	4	2	3	workman
630	16	FC/LC	2014-12-12	CI	ok	yes	1	302	yes	no	male	no	crossbred		3	adopted	3	no	urban	missing (indoors secondo me)	missing	2	2	2	woman	4	3	3	clerk
631	15	FC/LC	2014-12-12	CI	ok	no	0	na	yes	no	na	na	na	na	na	na	3	no	rural	na	na	na	na	na	woman	5	2	2	workman
632	14	FC/LC	2014-12-12	CI	ok	yes	1	303	yes	no	male	no	crossbred		1	gift	4	no	urban	indoors	0	2	2	4	woman	5	2	3	clerk
633	13	FC/LC	2014-12-12	CI	ok	yes	1	304	no	no	female	no	purebred		3	purchased	3	no	urban	indoors	1	2	3	2	woman	4	2	3	clerk
634	12	FC/LC	2014-12-12	CI	ok	yes	2	305	yes	no	male	no	purebred		missing	found	3	no	rural	missing (outdoors secondo me)		2	2	5	man	6	2	1	jubilee
634	12	FC/LC	2014-12-12	CI	ok	yes	2	306	yes	no	male	no	purebred		missing	found	3	no	rural	missing (outdoors secondo me)		2	2	5	man	6	2	1	jubilee
635	11	FC/LC	2014-12-12	CI	ok	yes	1	307	no	no	male	no	purebred		5	purchased	3	yes	urban	indoors	3	2	3	2	woman	2	2	3	clerk
636	10	FC/LC	2014-12-12	CI	ok	yes	1	308	yes	yes	female	yes	crossbred		missing	gift	2	no	urban	indoors	0	3	3	2	man	2	2	4	clerk
637	9	FC/LC	2014-12-12	CI	ok	yes	1	309	no	no	female	yes	crossbred		missing	purchased	4	yes	urban	indoors	0	3	3	2	woman	3	2	3	clerk
638	8	FC/LC	2014-12-12	CI	ok	yes	1	310	no	no	female	yes	crossbred		4	purchased	3	yes	rural	missing (outdoors secondo me)		2	2	2	woman	4	2	3	clerk
639	7	FC/LC	2014-12-12	CI	ok	yes	1	311	no	no	male	no	crossbred		9	gift	3	no	rural	missing (outdoors secondo me)		3	2	4	man	5	3	3	clerk
640	6	FC/LC	2014-12-12	CI	ok	no	0	na	yes	no	na	na	na	na	na	na	missing	missing	urban	indoors	2	na	na	na	woman	5	2	3	clerk
641	5	FC/LC	2014-12-12	CI	ok	yes	1	312	yes	no	female	yes	crossbred		6	missing	2	no	urban	indoors	3	3	2	4	man	5	2	2	workman
642	4	FC/LC	2014-12-12	CI	ok	yes	1	313	no	no	male	no	crossbred		11	missing	4	yes	urban	indoors	4	2	2	4	woman	4	2	3	clerk
643	3	FC/LC	2014-12-12	CI	ok	no	0	na	yes	no	na	na	na	na	na	na	3	yes	urban	indoors	0	na	na	na	woman	3	2	3	clerk
644	2	FC/LC	2014-12-12	CI	ok	no	0	na	yes	no	na	na	na	na	na	na	2	no	urban	indoors	0	na	na	na	woman	6	2	2	housewife
645	1	FC/LC	2014-12-12	CI	ok	yes	2	314	no	no	female	yes	crossbred		6	adopted	2	no	urban	missing (indoors secondo me)	0	2	2	2	woman	2	2	3	unenployed
645	1	FC/LC	2014-12-12	CI	ok	yes	2	315	no	no	female	yes	crossbred		4	adopted	2	no	urban	missing (indoors secondo me)	0	2	2	2	woman	2	2	3	unenployed
