# Supplementary material for: Size, demography, ownership profiles, and identification rate of the owned dog population in central Italy
Source: PLoS One. 2020 Oct 15;15(10):e0240551. doi: 10.1371/journal.pone.0240551 (PMC7561154; doi:10.1371/journal.pone.0240551)
Supplement: S2 Database — (XLSX) [file pone.0240551.s003.xlsx]

## Sheet: dataset generale CANCANE
IDquestionario	numerointervista	intervistatore	data_intervista	luogo_intervista	accetta inter	cane si1/no0	numerocani	id cane	gatto	Otherpets	sessocane	Neutered	Breed	etàcanemesi	dogageYears	source	Householdsize	children	CANE EO OWNERurban_rural	CANE 1indoor.2outdoornew	pianodelcane	alimentazionecane1casalinga,2industr.3mista,4nonso	Veterinarian_1mai.2unaduevote.33opiu	dogregistry_1tatu,2micro,3sinonso,4no,5non so	sessointervistato 1maschio 2 donna	etàintervistato	statocivileintervistato	titolodistudiointervistato	professioneintervistato
15	1	VS	2014-05-15	AL	no
16	2	VS	2014-05-15	AL	si ma altra asl
17	3	VS	2014-05-15	AL	ok	si	1	1	no	no	maschio	no	razza	12	0.75	regalato	3	si	urban	chiuso	1	3	2	2	donna	3	2	2	inoccupato
18	4	VS	2014-05-15	AL	ok	si	2	2	no	no	maschio	no	meticcio	9	1	regalato	2	no	rural	aperto	na	3	2	4	uomo	5	2	2	operaio
18	4	VS	2014-05-15	AL	ok	si	2	3	no	no	femmina	si	meticcio	36	3	trovato	2	no	rural	aperto	na	3	2	2	uomo	5	2	2	operaio
19	5	VS	2014-05-15	AL	no
20	6	VS	2014-05-15	AL	ok	si	1	4	no	no	maschio	no	razza	24	2	acquistato	1	no	urban	chiuso	missing	2	3	2	donna	4	1	4	libero professionista
21	7	VS	2014-05-15	AL	ok	si	1	5	no	no	maschio	no	meticcio	24	2	trovato	3	no	urban	chiuso	2	3	2	2	uomo	5	2	3	impiegato
22	8	VS	2014-05-15	AL	ok	si	2	6	no	no	femmina	si	razza	12	1	regalato	3	si	urban	chiuso	1	3	3	2	donna	5	2	2	casalinga
22	8	VS	2014-05-15	AL	ok	si	2	7	no	no	femmina	si	razza	36	3	regalato	3	si	urban	chiuso	1	3	3	2	donna	5	2	2	casalinga
23	9	VS	2014-05-15	AL	ok	si	1	8	no	no	maschio	no	meticcio	48	4	trovato	2	no	urban	chiuso	missing	2	2	2	donna	6	2	missing	casalinga
24	10	VS	2014-05-15	AL	ok	no	0	na	no	no	na	na	na	na	na	na	2	no	missing	na	missing	na	na	na	uomo	6	2	missing	pensionato
25	11	VS	2014-05-15	AL	no
26	12	VS	2014-05-15	AL	no
27	13	VS	2014-05-15	AL	ok	si	1	9	no	no	maschio	no	meticcio	24	2	trovato	3	si	urban	chiuso	4	3	1	4	uomo	5	2	3	operaio
28	14	VS	2014-05-15	AL	no
29	15	VS	2014-05-15	AL	ok	no	0	na	si	no	na	na	na	na	na	na	3	si	urban	na	missing	na	na	na	donna	4	2	3	impiegato
30	16	VS	2014-05-15	AL	ok	si	1	10	no	no	femmina	si	meticcio	24	2	adottato	4	si	rural	aperto	na	3	2	4	donna	4	2	3	impiegato
31	17	VS	2014-05-15	AL	no
32	18	VS	2014-05-15	AL	ok	si	1	11	no	no	maschio	no	razza	48	4	acquistato	2	no	urban	chiuso	2	3	2	2	uomo	5	2	3	impiegato
33	19	VS	2014-05-15	AL	ok	si	1	12	no	no	maschio	no	meticcio	36	3	regalato	4	si	urban	aperto	0	2	2	2	uomo	5	2	4	libero professionista
34	20	VS	2014-05-15	AL	no
35	21	VS	2014-05-15	AL	no
36	22	VS	2014-05-15	AL	ok	no	0	na	no	no	na	na	na	na	na	na	4	si	urban	na	4	na	na	na	uomo	4	2	3	impiegato
37	23	VS	2014-05-15	AL	ok	no	0	na	si	no	na	na	na	na	na	na	2	no	rural	aperto	0	na	na	na	uomo	5	2	missing	operaio
38	24	VS	2014-05-15	AL	ok	no	0	na	no	no	na	na	na	na	na	na	2	no	urban	na	missing	na	na	na	uomo	6	2	3	pensionato
39	1	AC	2014-05-14	AL	ok	no	0	na	no	no	na	na	na	na	na	na	3	no	rural	na	na	na	na	na	donna	2	1	4	libero professionista
40	2	AC	2014-05-14	AL	ok	no	0	na	no	no	na	na	na	na	na	na	2	no	urban	na	na	na	na	na	donna	6	2	1	casalinga
41	3	AC	2014-05-14	AL	ok	no	0	na	no	no	na	na	na	na	na	na	2	no	urban	na	na	na	na	na	uomo	6	2	3	pensionato
42	4	AC	2014-05-14	AL	ok	no	0	na	no	no	na	na	na	na	na	na	2	no	urban	na	na	na	na	na	donna	6	2	1	casalinga
43	5	AC	2014-05-14	AL	no
44	6	AC	2014-05-14	AL	no
45	7	AC	2014-05-14	AL	no
46	8	AC	2014-05-14	AL	no
47	9	AC	2014-05-14	AL	ok	si	1	13	no	no	maschio	no	razza	48	4	regalato	1	no	rural	aperto	0	3	2	3	uomo	5	1	3	impiegato
48	10	AC	2014-05-14	AL	ok	no	0	na	no	no	na	na	na	na	na	na	2	no	rural	na	na	na	na	na	donna	5	2	2	casalinga
49	11	AC	2014-05-14	AL	ok	no	0	na	no	si	na	na	na	na	na	na	4	no	urban	na	na	na	na	na	donna	5	2	2	casalinga
50	12	AC	2014-05-14	AL	ok	si	1	14	si	si	maschio	no	meticcio	9	0.75	trovato	4	no	rural	aperto	na	3	1	4	donna	6	2	1	casalinga
51	13	AC	2014-05-14	AL	no
52	14	AC	2014-05-14	AL	no
53	15	AC	2014-05-14	AL	no
	16	AC	2014-05-14	AL	no
54	17	AC	2014-05-14	AL	ok	no	0	na	no	no	na	na	na	na	na	na	3	no	rural	na	na	na	na	na	uomo	2	1	3	inoccupato
55	18	AC	2014-05-14	AL	ok	si	1	15	no	no	femmina	no	razza	36	3	regalato	2	no	rural	aperto	na	2	2	2	uomo	2	1	2	inoccupato
56	19	AC	2014-05-14	AL	no
57	20	AC	2014-05-14	AL	ok	no	0	na	no	no	na	na	na	na	na	na	2	no	urban	na	na	na	na	na	uomo	6	2	3	pensionato
58	21	AC	2014-05-14	AL	no
59	22	AC	2014-05-14	AL	ok	no	0	na	no	no	na	na	na	na	na	na	2.41	no	rural	na	na	na	na	na	uomo	6	2	3	pensionato
60	23	AC	2014-05-14	AL	ok	no	0	na	si	no	na	na	na	na	na	na	2	no	rural	aperto	na	na	na	na	donna	6	4	1	pensionato
61	24	AC	2014-05-14	AL	ok	no	0	na	no	no	na	na	na	na	na	na	2	no	urban	na	na	na	na	na	donna	6	2	1	casalinga
62	25	AC	2014-05-14	AL	ok	no	0	na	no	no	na	na	na	na	na	na	4	no	urban	na	na	na	na	na	donna	2	1	3	libero professionista
63	26	AC	2014-05-14	AL	ok	no	0	na	no	si	na	na	na	na	na	na	3	si	urban	na	na	na	na	na	uomo	5	2	3	impiegato
64	27	AC	2014-05-14	AL	no
65	28	AC	2014-05-14	AL	no
66	29	AC	2014-05-14	AL	ok	no	0	na	no	no	na	na	na	na	na	na	1	no	urban	na	na	na	na	na	uomo	4	1	3	inoccupato
67	30	AC	2014-05-14	AL	ok	si	1	16	no	no	femmina	si	meticcio	12	1	regalato	3	no	rural	aperto	na	3	2	2	uomo	2	1	2	inoccupato
68	31	AC	2014-05-14	AL	ok	si	2	17	si	no	maschio	no	razza	36	3	adottato	4	no	rural	aperto	na	2	2	4	uomo	6	2	2	pensionato
68	31	AC	2014-05-14	AL	ok	si	2	18	si	no	femmina	si	razza	108	9	regalato	4	no	rural	aperto	na	2	2	4	uomo	6	2	2	pensionato
69	32	AC	2014-05-14	AL	ok	si	1	19	no	no	maschio	no	meticcio	6	0.5	regalato	3	no	rural	aperto	na	3	2	2	donna	5	2	2	casalinga
70	33	AC	2014-05-14	AL	ok	si	1	20	no	no	maschio	si	meticcio	36	3	adottato	10	si	rural	chiuso	0	3	2	3	donna	6	2	3	pensionato
71	34	AC	2014-05-14	AL	ok	no	0	na	no	no	na	na	na	na	na	na	2	no	rural	na	na	na	na	na	donna	6	2	2	casalinga
72	35	AC	2014-05-14	AL	no
73	36	AC	2014-05-14	AL	no
74	37	AC	2014-05-14	AL	ok	si	1	21	si	no	femmina	no	razza	108	9	trovato	1	no	rural	chiuso	0	3	1	4	donna	6	4	1	pensionato
75	38	AC	2014-05-14	AL	no
76	39	AC	2014-05-14	AL	ok	no	0	na	no	no	na	na	na	na	na	na	2	no	urban	na	na	na	na	na	uomo	6	3	3	pensionato
77	40	AC	2014-05-14	AL	ok	no	0	na	no	no	na	na	na	na	na	na	2	no	urban	na	na	na	na	na	donna	3	2	2	inoccupato
78	41	AC	2014-05-14	AL	no
79	42	AC	2014-05-14	AL	ok	no	0	na	no	no	na	na	na	na	na	na	1	no	urban	na	na	na	na	na	donna	6	4	2	pensionato
80	43	AC	2014-05-14	AL	ok	si	1	22	no	si	femmina	no	meticcio	48	4	adottato	4	no	urban	aperto	0	3	3	2	donna	4	2	2	libero professionista
81	44	AC	2014-05-14	AL	no
82	45	AC	2014-05-14	AL	ok	no	0	na	no	no	na	na	na	na	na	na	1	no	urban	na	na	na	na	na	donna	6	4	4	pensionato
83	46	AC	2014-05-14	AL	si ma altra asl
84	47	AC	2014-05-14	AL	no
85	48	AC	2014-05-14	AL	ok	no	0	na	no	no	na	na	na	na	na	na	2	no	urban	na	na	na	na	na	uomo	4	1	3	impiegato
86	49	AC	2014-05-14	AL	ok	no	0	na	no	no	na	na	na	na	na	na	3	si	urban	na	na	na	na	na	donna	3	2	3	operaio
87	50	AC	2014-05-14	AL	no
88	51	AC	2014-05-14	AL	no
89	52	AC	2014-05-14	AL	no
90	53	AC	2014-05-14	AL	ok	no	0	na	no	no	na	na	na	na	na	na	2	no	urban	na	na	na	na	na	uomo	5	2	2	inoccupato
91	54	AC	2014-05-14	AL	ok	no	0	na	no	no	na	na	na	na	na	na	3	no	urban	na	na	na	na	na	donna	4	1	2	impiegato
92	55	AC	2014-05-14	AL	ok	si	1	23	no	si	femmina	no	razza	180	15	trovato	2	no	rural	aperto	0	3	1	5	uomo	3	2	3	operaio
93	56	AC	2014-05-14	AL	no
94	57	AC	2014-05-14	AL	no
95	58	AC	2014-05-14	AL	ok	si	1	24	no	no	maschio	no	meticcio	60	5	regalato	2	no	urban	chiuso	0	3	3	2	donna	4	1	2	inoccupato
96	59	AC	2014-05-14	AL	ok	si	4	25	si	no	femmina	no	razza	8	0.67	regalato	4	no	urban	chiuso	0	3	2	3	uomo	5	2	2	impiegato
96	59	AC	2014-05-14	AL	ok	si	4	26	si	no	femmina	no	meticcio	72	6	regalato	4	no	urban	aperto	na	3	2	4	uomo	5	2	2	impiegato
96	59	AC	2014-05-14	AL	ok	si	4	27	si	no	maschio	no	meticcio	96	8	regalato	4	no	urban	aperto	na	3	2	4	uomo	5	2	2	impiegato
96	59	AC	2014-05-14	AL	ok	si	4	28	si	no	maschio	no	meticcio	108	9	regalato	4	no	urban	aperto	na	3	2	4	uomo	5	2	2	impiegato
97	60	AC	2014-05-14	AL	ok	no	0	na	no	no	na	na	na	na	na	na	3	si	urban	na	na	na	na	na	donna	2	2	3	casalinga
98	61	AC	2014-05-14	AL	ok	no	0	na	no	no	na	na	na	na	na	na	3	no	urban	na	na	na	na	na	uomo	5	3	3	impiegato
99	62	AC	2014-05-14	AL	no
100	63	AC	2014-05-14	AL	no
101	64	AC	2014-05-14	AL	ok	si	1	29	no	no	maschio	no	meticcio	12	1	trovato	2	no	rural	aperto	na	2	2	2	donna	5	2	3	casalinga
102	65	AC	2014-05-14	AL	no
103	66	AC	2014-05-14	AL	no
104	67	AC	2014-05-14	AL	ok	no	0	na	no	no	na	na	na	na	na	na	2	no	urban	na	na	na	na	na	donna	6	2	1	pensionato
105	68	AC	2014-05-14	AL	no
106	69	AC	2014-05-14	AL	ok	no	0	na	no	si	na	na	na	na	na	na	4	no	urban	na	na	na	na	na	uomo	3	1	2	artigiano
107	70	AC	2014-05-14	AL	ok	no	0	na	no	si	na	na	na	na	na	na	4	no	urban	na	na	na	na	na	uomo	2	1	4	impiegato
108	71	AC	2014-05-14	AL	no
109	72	AC	2014-05-14	AL	ok	no	0	na	no	no	na	na	na	na	na	na	2	no	rural	na	na	na	na	na	uomo	6	2	3	pensionato
111	1	RM	2013-12-05	AN	ok	no	0	na	no	no	na	na	na	na	na	na	missing	missing	missing	na	na	na	na	na	donna	4	2	2	casalinga
112	2	RM	2013-12-05	AN	no
113	3	RM	2013-12-05	AN	ok	si	1	30	no	no	femmina	no	razza	132	11	regalato	3	si	urban	aperto	0	2	2	2	donna	4	3	3	casalinga
114	4	RM	2013-12-05	AN	ok	no	0	na	si	no	na	na	na	na	na	na	5	si	urban	na	na	na	na	na	donna	5	1	2	casalinga
115	5	RM	2013-12-05	AN	ok	no	0	na	no	no	na	na	na	na	na	na	missing	missing	missing	na	na	na	na	na	donna	3	1	3	inoccupato
116	6	RM	2013-12-05	AN	no
117	7	RM	2013-12-05	AN	ok	si	2	31	si	no	maschio	no	razza	36	3	regalato	4	no	rural	chiuso	0	2	2	3	donna	4	2	2	impiegato
117	7	RM	2013-12-05	AN	ok	si	2	32	si	no	femmina	no	razza	84	7	regalato	4	no	rural	aperto	na	2	2	2	donna	4	2	2	impiegato
118	8	RM	2013-12-05	AN	ok	si	1	33	no	no	femmina	no	razza	24	2	regalato	2	no	rural	chiuso	0	2	2	4	donna	2	2	4	inoccupato
119	9	RM	2013-12-05	AN	ok	no	0	na	no	no	na	na	na	na	na	na	missing	missing	missing	na	na	na	na	na	uomo	3	2	3	operaio
120	10	RM	2013-12-05	AN	ok	no	0	na	no	no	na	na	na	na	na	na	missing	missing	missing	na	na	na	na	na	donna	6	3	2	casalinga
121	11	RM	2013-12-05	AN	ok	no	0	na	no	si	na	na	na	na	na	na	missing	missing	missing	na	na	na	na	na	donna	4	1	3	impiegato
122	12	RM	2013-12-05	AN	ok	si	1	34	no	no	femmina	no	razza	84	7	regalato	2	no	urban	aperto	0	2	2	4	donna	3	2	2	operaio
123	13	RM	2013-12-05	AN	si ma altra asl
124	14	RM	2013-12-05	AN	ok	si	1	35	no	no	femmina	no	meticcio	24	2	trovato	2	no	urban	aperto	0	2	2	4	donna	5	2	3	impiegato
125	15	RM	2013-12-05	AN	si ma altra asl
126	16	RM	2013-12-05	AN	ok	no	0	na	no	no	na	na	na	na	na	na	missing	missing	missing	na	na	na	na	na	donna	3	2	3	impiegato
127	17	RM	2013-12-05	AN	ok	si	1	36	no	no	femmina	no	razza	12	1	regalato	2	no	rural	aperto	na	1	2	3	donna	5	4	1	inoccupato
128	1	RM	2013-11-20	AN	no
129	2	RM	2013-11-20	AN	ok	si	2	37	no	no	femmina	si	razza	36	4	regalato	3	no	urban	aperto	0	3	2	2	donna	3	1	3	libero professionista
129	2	RM	2013-11-20	AN	ok	si	2	38	no	no	femmina	no	meticcio	132	3	trovato	3	no	urban	aperto	0	3	2	1	donna	3	1	3	libero professionista
130	3	RM	2013-11-20	AN	ok	si	1	39	no	no	maschio	no	razza	48	4	regalato	3	si	urban	aperto	0	3	2	2	donna	5	2	4	libero professionista
131	4	RM	2013-11-20	AN	ok	si	1	40	no	no	maschio	no	meticcio	24	2	regalato	5	no	urban	chiuso	5	3	2	4	donna	4	2	2	casalinga
132	5	RM	2013-11-20	AN	ok	si	1	41	no	no	femmina	no	meticcio	36	3	regalato	3	no	urban	chiuso	missing	3	2	2	donna	6	2	2	casalinga
133	6	RM	2013-11-20	AN	ok	no	0	na	si	no	na	na	na	na	na	na	5	si	rural	aperto	0	na	na	na	uomo	5	2	2	libero professionista
134	7	RM	2013-11-20	AN	ok	si	1	42	no	no	maschio	no	razza	6	0.5	acquistato	5	si	urban	chiuso	3	2	2	2	donna	4	2	2	casalinga
135	8	RM	2013-11-20	AN	ok	no	0	na	no	si	na	na	na	na	na	na	missing	missing	missing	missing	missing	na	na	na	donna	4	2	2	casalinga
136	9	RM	2013-11-20	AN	ok	no	0	na	no	si	na	na	na	na	na	na	missing	missing	missing	missing	missing	na	na	na	uomo	6	2	3	pensionato
137	10	RM	2013-11-20	AN	ok	no	0	na	no	si	na	na	na	na	na	na	missing	missing	missing	missing	missing	na	na	na	donna	3	2	3	casalinga
138	11	RM	2013-11-20	AN	ok	si	1	43	no	no	femmina	no	meticcio	24	2	regalato	4	si	urban	chiuso	2	3	2	2	donna	5	2	4	libero professionista
139	12	RM	2013-11-20	AN	ok	no	0	na	no	no	na	na	na	na	na	na	missing	missing	missing	missing	missing	na	na	na	uomo	5	2	2	impiegato
140	13	RM	2013-11-20	AN	ok	no	0	na	no	no	na	na	na	na	na	na	missing	missing	missing	missing	missing	na	na	na	uomo	5	2	3	pensionato
141	14	RM	2013-11-20	AN	ok	si	2	44	no	no	maschio	no	meticcio	72	6	trovato	4	si	rural	aperto	0	3	1	2	donna	5	2	2	casalinga
141	14	RM	2013-11-20	AN	ok	si	2	45	no	no	femmina	no	meticcio	96	8	trovato	4	si	rural	aperto	0	3	1	2	donna	5	2	2	casalinga
142	15	RM	2013-11-20	AN	ok	si	2	46	no	si	maschio	no	meticcio	9	0.8	trovato	2	no	urban	aperto	0	3	2	2	donna	2	1	2	inoccupato
142	15	RM	2013-11-20	AN	ok	si	2	47	no	si	femmina	no	meticcio	24	2	adottato	2	no	urban	aperto	0	3	2	2	donna	2	1	2	inoccupato
143	16	RM	2013-11-20	AN	ok	no	0	na	no	no	na	na	na	na	na	na	missing	missing	missing	missing	missing	na	na	na	donna	4	2	3	casalinga
144	17	RM	2013-11-20	AN	ok	no	0	na	no	no	na	na	na	na	na	na	missing	missing	missing	missing	missing	na	na	na	donna	6	4	2	pensionato
145	18	RM	2013-11-20	AN	ok	si	2	48	no	no	maschio	no	meticcio	84	7	trovato	4	si	urban	aperto	0	3	2	2	donna	3	2	3	casalinga
145	18	RM	2013-11-20	AN	ok	si	2	49	no	no	maschio	no	meticcio	10	0.83	trovato	4	si	urban	chiuso	0	3	2	2	donna	3	2	3	casalinga
146	19	RM	2013-11-20	AN	ok	no	0	na	no	no	na	na	na	na	na	na	missing	missing	missing	missing	missing	na	na	na	donna	3	2	3	casalinga
147	20	RM	2013-11-20	AN	ok	no	0	na	si	no	na	na	na	na	na	na	3	no	urban	na	na	na	na	na	uomo	3	1	3	impiegato
148	21	RM	2013-11-20	AN	ok	no	0	na	no	no	na	na	na	na	na	na	missing	missing	missing	missing	missing	na	na	na	donna	4	2	3	impiegato
149	22	RM	2013-11-20	AN	no
150	23	RM	2013-11-20	AN	ok	no	0	na	no	no	na	na	na	na	na	na	missing	missing	missing	missing	missing	na	na	na	uomo	4	1	2	operaio
151	24	RM	2013-11-20	AN	si ma altra asl
152	1	RM/L	2014-03-19	AN	ok	si	2	50	no	no	maschio	no	razza	60	5	acquistato	2	no	rural	chiuso	0	2	3	2	uomo	4	1	4	libero professionista
152	1	RM/L	2014-03-19	AN	ok	si	2	51	no	no	femmina	no	razza	144	12	acquistato	2	no	rural	chiuso	0	2	3	2	uomo	4	1	4	libero professionista
153	2	RM	2013-11-20	AN	ok	no	0	na	no	no	na	na	na	na	na	na	missing	missing	missing	missing	missing	na	na	na	donna	3	1	3	libero professionista
154	3	RM	2013-11-20	AN	ok	no	0	na	no	no	na	na	na	na	na	na	missing	missing	missing	missing	missing	na	na	na	uomo	5	2	3	pensionato
155	4	RM	2013-11-20	AN	ok	no	0	na	si	no	na	na	na	na	na	na	4	no	urban	aperto	0	na	na	na	uomo	5	1	4	libero professionista
156	5	RM/L	2014-03-19	AN	ok	si	2	52	no	no	femmina	si	razza	96	8	regalato	4	no	rural	aperto	0	3	2	1	donna	2	1	3	studente
156	5	RM/L	2014-03-19	AN	ok	si	2	53	no	no	femmina	si	razza	24	2	adottato	4	no	rural	aperto	0	3	2	4	donna	2	1	3	studente
157	6	RM/L	2014-03-19	AN	ok	si	1	54	no	no	maschio	no	meticcio	168	14	regalato	2	no	rural	aperto	0	3	2	1	uomo	6	2	1	libero professionista
158	7	RM	2013-11-20	AN	ok	no	0	na	no	no	na	na	na	na	na	na	missing	missing	missing	missing	missing	na	na	na	donna	4	2	2	casalinga
159	8	RM	2013-11-20	AN	ok	no	0	na	si	no	na	na	na	na	na	na	2	no	urban	na	na	na	na	na	uomo	6	2	1	libero professionista
160	9	RM	2013-11-20	AN	ok	no	0	na	no	no	na	na	na	na	na	na	missing	missing	missing	missing	missing	na	na	na	donna	4	2	3	libero professionista
161	10	RM/L	2014-03-19	AN	ok	si	1	55	no	no	femmina	no	meticcio	100	8.5	trovato	2	no	urban	chiuso	missing	2	3	4	donna	5	2	2	casalinga
162	11	RM/L	2014-03-19	AN	ok	si	1	56	no	no	femmina	si	meticcio	72	6	trovato	2	no	urban	chiuso	missing	3	3	2	donna	5	1	3	impiegato
163	12	RM/L	2014-03-19	AN	no
164	13	RM/L	2014-03-19	AN	ok	no	0	na	no	no	na	na	na	na	na	na	3	si	missing	na	na	na	na	na	uomo	3	1	3	libero professionista
165	14	RM/L	2014-03-19	AN	no
166	15	RM/L	2014-03-19	AN	ok	no	0	na	no	no	na	na	na	na	na	na	missing	missing	missing	na	na	na	na	na	uomo	3	1	3	libero professionista
167	16	RM/L	2014-03-19	AN	ok	si	1	57	si	no	maschio	no	meticcio	84	7	regalato	4	si	urban	aperto	0	3	1	4	donna	3	2	3	inoccupato
168	1	AC	2013-07-16	AL	ok	no	0	na	no	no	na	na	na	na	na	na	2	no	rural	na	na	na	na	na	uomo	6	2	3	pensionato
169	2	AC	2013-07-16	AL	no
170	3	AC	2013-07-16	AL	no
171	4	AC	2013-07-16	AL	no
172	5	AC	2013-07-16	AL	ok	no	0	na	no	no	na	na	na	na	na	na	4	no	rural	na	na	na	na	na	donna	2	1	4	studente
173	6	AC	2013-07-16	AL	ok	no	0	na	no	no	na	na	na	na	na	na	5	si	urban	na	na	na	na	na	uomo	2	1	3	operaio
174	7	AC	2013-07-16	AL	ok	no	0	na	no	no	na	na	na	na	na	na	3	no	urban	na	na	na	na	na	donna	5	2	2	casalinga
175	8	AC	2013-07-16	AL	ok	si	1	58	si	si	femmina	no	meticcio	48	4	trovato	6	no	urban	aperto	0	1	2	2	donna	4	2	2	casalinga
176	9	AC	2013-07-16	AL	ok	si	1	59	no	no	maschio	no	meticcio	12	1	regalato	4	no	urban	aperto	1	3	3	4	uomo	6	2	2	inoccupato
177	10	AC	2013-07-16	AL	no
178	11	AC	2013-07-16	AL	ok	no	0	na	no	no	na	na	na	na	na	na	missing	missing	missing	na	na	na	na	na	missing	missing	missing	missing	missing
179	12	AC	2013-07-16	AL	ok	no	0	na	si	no	na	na	na	na	na	na	1	no	urban	na	na	na	na	na	donna	6	3	4	pensionato
180	13	AC	2013-07-16	AL	ok	si	2	60	no	no	maschio	no	razza	72	6	acquistato	4	si	rural	chiuso	0	2	3	2	donna	4	2	3	impiegato
180	13	AC	2013-07-16	AL	ok	si	2	61	no	no	femmina	no	razza	24	2	acquistato	4	si	rural	chiuso	0	2	3	2	donna	4	2	3	impiegato
181	14	AC	2013-07-16	AL	ok	si	1	62	no	no	maschio	no	razza	108	9	acquistato	4	si	urban	aperto	0	2	3	3	uomo	4	2	2	impiegato
182	15	AC	2013-07-16	AL	ok	no	0	na	si	no	na	na	na	na	na	na	2	no	rural	na	na	na	na	na	donna	6	2	2	pensionato
183	16	AC	2013-07-16	AL	ok	si	1	63	no	no	femmina	no	meticcio	156	13	nato in casa	4	no	urban	chiuso	1	3	2	2	donna	5	2	3	casalinga
184	17	AC	2013-07-16	AL	ok	si	1	64	si	si	femmina	no	razza	108	9	acquistato	5	si	rural	aperto	0	3	3	3	donna	5	2	2	casalinga
185	18	AC	2013-07-16	AL	no
186	19	AC	2013-07-16	AL	si ma altra asl
187	20	AC	2013-07-16	AL	no
188	21	AC	2013-07-16	AL	ok	no	0	na	no	no	na	na	na	na	na	na	1	no	urban	na	na	na	na	na	uomo	5	1	3	inoccupato
189	22	AC	2013-07-16	AL	ok	si	2	65	no	no	femmina	no	razza	96	8	acquistato	3	no	rural	aperto	na	2	2	2	uomo	6	2	3	pensionato
189	22	AC	2013-07-16	AL	ok	si	2	66	no	no	femmina	no	razza	18	1.5	regalato	3	no	rural	aperto	na	2	2	2	uomo	6	2	3	pensionato
190	23	AC	2013-07-16	AL	ok	no	0	na	no	no	na	na	na	na	na	na	missing	missing	missing	na	na	na	na	na	donna	3	2	4	impiegato
191	24	AC	2013-07-16	AL	no
192	25	AC	2013-07-16	AL	ok	no	0	na	no	no	na	na	na	na	na	na	missing	missing	missing	na	na	na	na	na	donna	4	4	2	impiegato
193	26	AC	2013-07-16	AL	ok	no	0	na	no	si	na	na	na	na	na	na	2	no	urban	na	1	na	na	na	donna	4	2	3	casalinga
194	27	AC	2013-07-16	AL	no
195	28	AC	2013-07-16	AL	ok	no	0	na	no	no	na	na	na	na	na	na	missing	missing	missing	na	na	na	na	na	uomo	5	2	3	libero professionista
196	29	AC	2013-07-16	AL	ok	no	0	na	no	no	na	na	na	na	na	na	missing	missing	missing	na	na	na	na	na	donna	4	1	3	operaio
197	30	AC	2013-07-16	AL	ok	si	2	67	si	si	maschio	no	meticcio	24	2	adottato	4	si	rural	aperto	0	3	2	2	donna	3	2	3	impiegato
197	30	AC	2013-07-16	AL	ok	si	2	68	si	si	femmina	no	razza	6	0.5	regalato	4	si	rural	aperto	0	3	2	4	donna	3	2	3	impiegato
198	31	AC	2013-07-16	AL	no
199	32	AC	2013-07-16	AL	ok	si	1	69	si	no	femmina	no	meticcio	84	7	regalato	4	no	rural	aperto	na	2	2	2	uomo	1	1	2	inoccupato
200	33	AC	2013-07-16	AL	ok	no	0	na	no	no	na	na	na	na	na	na	3	si	urban	na	2	na	na	na	uomo	4	2	2	inoccupato
201	34	AC	2013-07-16	AL	ok	no	0	na	no	no	na	na	na	na	na	na	2	no	urban	na	na	na	na	na	uomo	6	2	3	pensionato
202	35	AC	2013-07-16	AL	ok	si	1	70	no	no	maschio	no	meticcio	144	12	trovato	3	si	rural	aperto	0	2	2	4	uomo	6	3	4	pensionato
203	36	AC	2013-07-16	AL	ok	no	0	na	no	no	na	na	na	na	na	na	3	si	rural	na	na	na	na	na	uomo	3	2	3	libero professionista
204	37	AC	2013-07-16	AL	ok	no	0	na	no	no	na	na	na	na	na	na	5	no	urban	na	na	na	na	na	donna	3	1	4	impiegato
205	38	AC	2013-07-16	AL	ok	no	0	na	no	si	na	na	na	na	na	na	4	si	urban	na	na	na	na	na	donna	3	2	3	inoccupato
206	39	AC	2013-07-16	AL	ok	si	2	71	si	no	maschio	no	meticcio	72	6	nato in casa	2	no	rural	aperto	na	2	2	5	donna	5	2	3	casalinga
206	39	AC	2013-07-16	AL	ok	si	2	72	si	no	femmina	no	razza	48	4	regalato	2	no	rural	aperto	na	2	2	5	donna	5	2	3	casalinga
207	40	AC	2013-07-16	AL	ok	si	2	73	si	no	femmina	si	razza	168	14	regalato	3	no	rural	aperto	na	3	2	4	donna	4	2	3	impiegato
207	40	AC	2013-07-16	AL	ok	si	2	74	si	no	femmina	no	meticcio	108	9	regalato	3	no	rural	aperto	na	3	2	4	donna	4	2	3	impiegato
208	41	AC	2013-07-16	AL	no
209	42	AC	2013-07-16	AL	ok	no	0	na	no	no	na	na	na	na	na	na	7	si	rural	na	na	na	na	na	uomo	6	2	2	libero professionista
210	43	AC	2013-07-16	AL	ok	no	0	na	no	si	na	na	na	na	na	na	1	no	rural	na	na	na	na	na	uomo	6	3	2	pensionato
211	44	AC	2013-07-16	AL	no
212	45	AC	2013-07-16	AL	no
213	46	AC	2013-07-16	AL	ok	si	7	75	no	no	maschio	no	meticcio		3	regalato	3	no	rural	aperto	na	3	3	1	donna	3	2	3	casalinga
213	46	AC	2013-07-16	AL	ok	si	7	76	no	no	femmina	no	meticcio		4	regalato	3	no	rural	aperto	na	3	3	1	donna	3	2	3	casalinga
213	46	AC	2013-07-16	AL	ok	si	7	77	no	no	femmina	no	razza		5	regalato	3	no	rural	aperto	na	3	3	2	donna	3	2	3	casalinga
213	46	AC	2013-07-16	AL	ok	si	7	78	no	no	femmina	no	razza	6		regalato	3	no	rural	aperto	na	3	3	2	donna	3	2	3	casalinga
213	46	AC	2013-07-16	AL	ok	si	7	79	no	no	maschio	no	razza		2	acquistato	3	no	rural	aperto	na	3	3	2	donna	3	2	3	casalinga
213	46	AC	2013-07-16	AL	ok	si	7	80	no	no	maschio	no	razza		3	acquistato	3	no	rural	aperto	na	3	3	1	donna	3	2	3	casalinga
213	46	AC	2013-07-16	AL	ok	si	7	81	no	no	maschio	no	razza		4	acquistato	3	no	rural	aperto	na	3	3	1	donna	3	2	3	casalinga
214	47	AC	2013-07-16	AL	si ma altra asl
215	48	AC	2013-07-16	AL	no
216	49	AC	2013-07-16	AL	ok	no	0	na	no	no	na	na	na	na	na	na	3	si	urban	na	na	na	na	na	uomo	5	4	2	pensionato
217	50	AC	2013-07-16	AL	ok	si	1	82	no	si	femmina	no	razza	9		acquistato	3	si	urban	chiuso	0	3	2	2	uomo	4	3	3	impiegato
218	51	AC	2013-07-16	AL	ok	no	0	na	no	no	na	na	na	na	na	na	3	no	rural	na	na	na	na	na	donna	1	1	3	studente
219	52	AC	2013-07-16	AL	ok	si	1	83	no	no	femmina	si	razza		16	nato in casa	3	no	urban	chiuso	4	3	2	2	donna	5	2	3	impiegato
220	53	AC	2013-07-16	AL	ok	si	1	84	no	no	femmina	no	meticcio	24	2	nato in casa	4	si	urban	chiuso	2	3	2	4	uomo	4	2	3	inoccupato
221	54	AC	2013-07-16	AL	ok	no	0	na	no	no	na	na	na	na	na	na	4	si	urban	na	na	na	na	na	uomo	3	2	4	libero professionista
222	55	AC	2013-07-16	AL	ok	si	2	85	no	no	maschio	no	razza		4	regalato	4	no	rural	chiuso	0	2	2	2	uomo	6	2	1	pensionato
222	55	AC	2013-07-16	AL	ok	si	2	86	no	no	maschio	no	meticcio		5	trovato	4	no	rural	chiuso	0	2	2	4	uomo	6	2	1	pensionato
223	56	AC	2013-07-16	AL	ok	no	0	na	no	si	na	na	na	na	na	na	4	no	urban	na	na	na	na	na	uomo	6	2	3	pensionato
224	57	AC	2013-07-16	AL	ok	no	0	na	si	no	na	na	na	na	na	na	1	no	urban	na	na	na	na	na	uomo	6	4	2	pensionato
225	58	AC	2013-07-16	AL	ok	si	1	87	no	no	maschio	no	razza		5	acquistato	3	no	urban	chiuso	0	2	2	2	donna	2	1	3	impiegato
226	59	AC	2013-07-16	AL	ok	no	0	na	si	no	na	na	na	na	na	na	5	no	urban	chiuso	4	na	na	na	donna	2	1	4	inoccupato
227	60	AC	2013-07-16	AL	ok	no	0	na	si	no	na	na	na	na	na	na	4	no	rural	na	na	na	na	na	donna	5	2	4	libero professionista
229	61	AC	2013-07-16	AL	no
230	62	AC	2013-07-16	AL	ok	no	0	na	no	no	na	na	na	na	na	na	2	no	urban	na	na	na	na	na	uomo	6	2	2	pensionato
231	1	RM	2014-09-16	AN	ok	si	1	88	no	no	maschio	no	razza		5	acquistato	3	no	rural	aperto	na	2	2	2	uomo	2	1	2	operaio
232	2	RM	2014-09-16	AN	ok	si	1	89	no	no	maschio	no	meticcio		14	regalato	4	no	rural	aperto	na	3	1	4	uomo	5	2	3	operaio
233	3	RM	2014-09-16	AN	ok	no	0	na	no	no	na	na	na	na	na	na	missing	missing	missing	na	na	na	na	na	donna	6	4	1	casalinga
234	4	RM	2014-09-16	AN	ok	si	2	90	no	no	maschio	no	razza		11	nato in casa	3	no	rural	chiuso	0	3	2	4	uomo	6	2	1	pensionato
234	4	RM	2014-09-16	AN	ok	si	2	91	no	no	maschio	no	razza		4	regalato	3	no	rural	chiuso	0	3	2	4	uomo	6	2	1	pensionato
235	5	RM	2014-09-16	AN	ok	si	1	92	no	no	femmina	no	razza		6	regalato	2	no	urban	chiuso	missing	2	2	2	donna	3	2	3	impiegato
236	6	RM	2014-09-16	AN	no
237	7	RM	2014-09-16	AN	si ma altra asl
238	8	RM	2014-09-16	AN	ok	si	4	93	no	no	maschio	no	meticcio		9	nato in casa	7	no	rural	aperto	na	3	1	2	uomo	5	2	3	impiegato
238	8	RM	2014-09-16	AN	ok	si	4	94	no	no	maschio	no	meticcio		9	nato in casa	7	no	rural	aperto	na	3	1	2	uomo	5	2	3	impiegato
238	8	RM	2014-09-16	AN	ok	si	4	95	no	no	maschio	no	meticcio		9	nato in casa	7	no	rural	aperto	na	3	1	2	uomo	5	2	3	impiegato
238	8	RM	2014-09-16	AN	ok	si	4	96	no	no	maschio	no	meticcio		9	nato in casa	7	no	rural	aperto	na	3	1	4	uomo	5	2	3	impiegato
239	9	RM	2014-09-16	AN	no
240	10	RM	2014-09-16	AN	ok	no	0	na	no	no	na	na	na	na	na	na	missing	missing	missing	na	na	na	na	na	donna	3	1	3	operaio
241	11	RM	2014-09-16	AN	no
242	12	RM	2014-09-16	AN	ok	si	1	97	no	no	femmina	si	meticcio		6	trovato	3	no	urban	chiuso	missing	2	2	2	donna	5	3	2	libero professionista
243	13	RM	2014-09-16	AN	si ma altra asl
244	14	RM	2014-09-16	AN	si ma altra asl
245	15	RM	2014-09-16	AN	si ma altra asl
246	16	RM	2014-09-16	AN	si ma altra asl
247	1	FC	2014-09-11	VE	ok	no	0	na	si	no	na	na	na	na	na	na	1	no	rural	na	na	na	na	na	donna	5	3	3	impiegato
248	errore numero database access	errore numero database access	errore numero database access	errore numero database access	errore numero database access
249	2	FC	2014-09-11	VE	ok	si	4	98	si	no	femmina	si	razza		8	trovato	4	no	rural	aperto	na	3	3	2	donna	5	2	4	impiegato
249	2	FC	2014-09-11	VE	ok	si	4	99	si	no	femmina	si	meticcio		8	trovato	4	no	rural	aperto	na	3	3	2	donna	5	2	4	impiegato
249	2	FC	2014-09-11	VE	ok	si	4	100	si	no	maschio	no	razza		3	trovato	4	no	rural	aperto	na	3	3	2	donna	5	2	4	impiegato
249	2	FC	2014-09-11	VE	ok	si	4	101	si	no	maschio	no	missing		18	trovato	4	no	rural	aperto	na	3	3	2	donna	5	2	4	impiegato
250	3	FC	2014-09-11	VE	ok	si	1	102	no	no	femmina	no	razza		2.5	acquistato	3	si	urban	chiuso	0	2	3	4	uomo	4	2	3	impiegato
251	4	FC	2014-09-11	VE	ok	si	2	103	no	no	maschio	no	razza		6	regalato	5	no	rural	aperto	na	3	3	2	donna	3	1	3	impiegato
251	4	FC	2014-09-11	VE	ok	si	2	104	no	no	maschio	no	razza	3		nato in casa	5	no	rural	aperto	na	3	3	2	donna	3	1	3	impiegato
252	5	FC	2014-09-11	VE	ok	si	1	105	si	no	maschio	si	meticcio		3	adottato	4	si	rural	aperto	na	3	2	2	donna	6	3	2	pensionato
253	6	FC	2014-09-11	VE	ok	no	0	na	si	no	na	na	na	na	na	na	3	no	urban	na	na	na	na	na	donna	5	2	3	casalinga
254	7	FC	2014-09-11	VE	ok	si	1	106	no	no	femmina	no	razza	12	1	acquistato	5	no	urban	chiuso	3	2	3	2	donna	2	1	4	inoccupato
255	8	FC	2014-09-11	VE	ok	si	1	107	no	no	femmina	si	meticcio		7	trovato	2	no	rural	aperto	na	1	2	4	donna	6	2	2	casalinga
256	9	FC	2014-09-11	VE	ok	si	1	108	no	no	maschio	no	meticcio		8	trovato	6	si	rural	aperto	na	3	2	5	donna	6	2	1	pensionato
257	10	FC	2014-09-11	VE	ok	si	1	109	no	no	maschio	no	meticcio		11	regalato	5	si	rural	aperto	na	3	2	4	donna	4	2	4	libero professionista
258	11	FC	2014-09-11	VE	ok	no	0	na	si	no	na	na	na	na	na	na	5	no	rural	na	na	na	na	na	uomo	6	2	2	pensionato
259	12	FC	2014-09-11	VE	ok	si	3	110	si	no	femmina	si	razza		10	trovato	5	no	rural	aperto	na	2	2	4	donna	5	2	1	casalinga
259	12	FC	2014-09-11	VE	ok	si	3	111	si	no	maschio	no	meticcio		15	trovato	5	no	rural	aperto	na	2	2	4	donna	5	2	1	casalinga
259	12	FC	2014-09-11	VE	ok	si	3	112	si	no	maschio	no	meticcio		1	trovato	5	no	rural	aperto	na	2	2	2	donna	5	2	1	casalinga
260	13	FC	2014-09-11	VE	ok	si	2	113	si	no	maschio	no	meticcio		7	trovato	4	si	rural	aperto	na	3	2	2	uomo	4	2	3	impiegato
260	13	FC	2014-09-11	VE	ok	si	2	114	si	no	femmina	si	meticcio		3	trovato	4	si	rural	aperto	na	3	2	2	uomo	4	2	3	impiegato
261	14	FC	2014-09-11	VE	ok	si	1	115	si	no	femmina	no	meticcio		3	adottato	5	si	rural	aperto	na	2	1	2	donna	3	3	2	casalinga
262	15	FC	2014-09-11	VE	ok	si	2	116	si	no	femmina	si	razza		8	regalato	4	no	rural	aperto	na	3	3	4	donna	4	2	3	impiegato
262	15	FC	2014-09-11	VE	ok	si	2	117	si	no	femmina	si	meticcio		4	regalato	4	no	rural	aperto	na	3	3	4	donna	4	2	3	impiegato
263	16	FC	2014-09-11	VE	ok	si	2	118	no	no	maschio	no	meticcio		6	trovato	5	si	rural	aperto	na	3	2	2	uomo	5	2	4	impiegato
263	16	FC	2014-09-11	VE	ok	si	2	119	no	no	femmina	si	meticcio		10	regalato	5	si	rural	aperto	na	3	2	2	uomo	5	2	4	impiegato
264	17	FC	2014-09-11	VE	ok	si	1	120	no	no	maschio	no	razza		10	missing	missing	missing	missing	missing	missing	missing	missing	4	uomo	3	2	3	impiegato
265	18	FC	2014-09-11	VE	ok	si	1	121	no	no	femmina	si	meticcio	24	2	regalato	6	si	urban	chiuso	2	3	2	4	donna	2	1	2	casalinga
errore manca scheda	19	FC	2014-09-11	VE	errore manca scheda
266	20	FC	2014-09-11	VE	ok	no	0	na	si	no	na	na	na	na	na	na	3	si	urban	chiuso	na	na	na	na	donna	4	2	3	casalinga
267	21	FC	2014-09-11	VE	ok	no	0	na	no	si	na	na	na	na	na	na	3	si	urban	na	na	na	na	na	uomo	4	2	3	impiegato
268	22	FC	2014-09-11	VE	no
269	23	FC	2014-09-11	VE	no
270	24	FC	2014-09-11	VE	no
271	25	FC	2014-09-11	VE	no
272	26	FC	2014-09-11	VE	no
273	27	FC	2014-09-11	VE	no
274	28	FC	2014-09-11	VE	no
275	29	FC	2014-09-11	VE	no
276	30	FC	2014-09-11	VE	no
277	31	FC	2014-09-11	VE	no
278	32	FC	2014-09-11	VE	no
279	33	FC	2014-09-11	VE	no
280	34	FC	2014-09-11	VE	ok	no	0	na	no	no	na	na	na	na	na	na	2	no	urban	na	na	na	na	na	donna	6	2	1	pensionato
283	35	FC	2014-09-11	VE	ok	no	0	na	no	no	na	na	na	na	na	na	2	no	rural	na	na	na	na	na	donna	6	2	1	casalinga
281	36	FC	2014-09-11	VE	ok	no	0	na	no	no	na	na	na	na	na	na	4	no	rural	na	na	na	na	na	donna	6	4	missing	pensionato
282	37	FC	2014-09-11	VE	ok	no	0	na	no	no	na	na	na	na	na	na	5	si	urban	chiuso	5	na	na	na	donna	4	2	2	inoccupato
284	37bis	FC	2014-09-11	VE	ok	no	0	na	no	no	na	na	na	na	na	na	5	no	rural	na	na	na	na	na	donna	5	2	3	casalinga
285	38	FC	2014-09-11	VE	ok	no	0	na	no	no	na	na	na	na	na	na	2	no	rural	na	na	na	na	na	uomo	6	2	1	pensionato
286	39	FC	2014-09-11	VE	ok	no	0	na	no	no	na	na	na	na	na	na	4	no	urban	na	na	na	na	na	donna	4	2	2	casalinga
287	40	FC	2014-09-11	VE	ok	no	0	na	no	no	na	na	na	na	na	na	3	no	urban	na	na	na	na	na	donna	6	2	2	casalinga
288	41	FC	2014-09-11	VE	ok	no	0	na	no	no	na	na	na	na	na	na	4	no	rural	na	na	na	na	na	donna	5	2	3	casalinga
289	42	FC	2014-09-11	VE	ok	no	0	na	no	no	na	na	na	na	na	na	3	si	urban	na	na	na	na	na	donna	4	2	4	libero professionista
290	43	FC	2014-09-11	VE	ok	no	0	na	no	no	na	na	na	na	na	na	2	no	urban	na	na	na	na	na	uomo	6	2	2	pensionato
291	44	FC	2014-09-11	VE	ok	no	0	na	no	no	na	na	na	na	na	na	4	si	urban	na	na	na	na	na	donna	4	2	3	operaio
292	1	LC	2014-09-11	VE	ok	si	3	122	no	no	maschio	no	meticcio		5	regalato	7	si	rural	aperto	na	3	2	4	donna	5	2	2	operaio
292	1	LC	2014-09-11	VE	ok	si	3	123	no	no	femmina	no	meticcio		3	regalato	7	si	rural	aperto	na	3	2	4	donna	5	2	2	operaio
292	1	LC	2014-09-11	VE	ok	si	3	124	no	no	femmina	no	meticcio		5	regalato	7	si	rural	aperto	na	3	2	4	donna	5	2	2	operaio
293	2	LC	2014-09-11	VE	ok	no	0	na	no	no	na	na	na	na	na	na	5	si	rural	na	na	na	na	na	missing	missing	missing	missing	missing
294	3	LC	2014-09-11	VE	no
295	4	LC	2014-09-11	VE	ok	si	1	125	si	no	femmina	si	meticcio		4	regalato	3	no	rural	missing	na	3	1	2	donna	6	2	2	pensionato
296	5	LC	2014-09-11	VE	no
297	6	LC	2014-09-11	VE	ok	no	0	na	si	no	na	na	na	na	na	na	3	no	rural	na	na	na	na	na	donna	5	2	4	impiegato
298	7	LC	2014-09-11	VE	ok	si	1	126	si	no	femmina	si	meticcio		10	trovato	3	no	rural	missing	na	3	2	4	donna	6	2	2	casalinga
299	8	LC	2014-09-11	VE	no
300	9	LC	2014-09-11	VE	ok	no	0	na	no	no	na	na	na	na	na	na	4	no	rural	na	na	na	na	na	missing	missing	missing	missing	missing
301	10	LC	2014-09-11	VE	no
302	11	LC	2014-09-11	VE	ok	si	3	127	si	no	maschio	no	razza		5	acquistato	4	si	rural	aperto	na	2	2	2	uomo	5	3	3	libero professionista
302	11	LC	2014-09-11	VE	ok	si	3	128	si	no	femmina	no	razza		2	acquistato	4	si	rural	aperto	na	2	2	2	uomo	5	3	3	libero professionista
302	11	LC	2014-09-11	VE	ok	si	3	129	si	no	femmina	no	razza	4		nato in casa	4	si	rural	aperto	na	2	2	2	uomo	5	3	3	libero professionista
303	12	LC	2014-09-11	VE	si ma altra asl
304	13	LC	2014-09-11	VE	si ma altra asl
305	14	LC	2014-09-11	VE	ok	si	2	130	si	no	maschio	no	meticcio		7	regalato	4	no	rural	aperto	na	3	2	2	donna	6	2	3	altro
305	14	LC	2014-09-11	VE	ok	si	2	131	si	no	femmina	si	meticcio		1	adottato	4	no	rural	aperto	na	3	2	2	donna	6	2	3	altro
306	15	LC	2014-09-11	VE	ok	si	2	132	si	no	femmina	si	meticcio		3	regalato	1	no	urban	aperto	na	3	2	2	donna	6	4	3	pensionato
306	15	LC	2014-09-11	VE	ok	si	2	133	si	no	femmina	si	meticcio		3	regalato	1	no	urban	aperto	na	3	2	2	donna	6	4	3	pensionato
307	16	LC	2014-09-11	VE	ok	no	0	na	no	no	na	na	na	na	na	na	2	no	rural	aperto	na	na	na	na	donna	missing	missing	missing	missing
308	17	LC	2014-09-11	VE	ok	si	1	134	no	no	femmina	no	razza		6.5	acquistato	3	no	rural	chiuso	na	2	3	2	donna	2	1	3	studente
309	18	LC	2014-09-11	VE	ok	si	1	135	si	no	femmina	si	razza		5	acquistato	2	no	urban	aperto	na	2	3	2	donna	3	1	4	impiegato
310	19	LC	2014-09-11	VE	no
311	20	LC	2014-09-11	VE	no
312	21	LC	2014-09-11	VE	ok	si	1	136	si	no	femmina	si	razza	12	1	regalato	2	no	urban	missing	missing	2	2	2	uomo	3	2	3	impiegato
313	22	LC	2014-09-11	VE	ok	si	1	137	no	no	femmina	si	meticcio	12	1	adottato	missing	si	urban	aperto	missing	2	3	2	uomo	4	2	3	libero professionista
314	23	LC	2014-09-11	VE	si ma altra asl
315	24	LC	2014-09-11	VE	si ma altra asl
316	25	LC	2014-09-11	VE	ok	si	1	138	no	no	maschio	no	meticcio	24	2	regalato	3	si	rural	aperto	na	1	2	4	uomo	4	2	3	libero professionista
317	26	LC	2014-09-11	VE	ok	si	2	139	no	no	maschio	no	meticcio		1.5	regalato	5	si	urban	aperto	na	1	1	4	uomo	4	2	2	libero professionista
317	26	LC	2014-09-11	VE	ok	si	2	140	no	no	femmina	si	razza		10	nato in casa	5	si	urban	aperto	na	1	1	2	uomo	4	2	2	libero professionista
318	27	LC	2014-09-11	VE	ok	si	1	141	no	no	femmina	no	meticcio	2		regalato	1	no	urban	aperto	na	3	2	4	donna	6	3	2	pensionato
319	28	LC	2014-09-11	VE	ok	si	2	142	no	no	femmina	si	razza		7	acquistato	3	no	urban	aperto	missing	3	2	2	donna	4	3	3	altro
319	28	LC	2014-09-11	VE	ok	si	2	143	no	no	femmina	si	meticcio		5	regalato	3	no	urban	aperto	missing	3	2	4	donna	4	3	3	altro
320	29	LC	2014-09-11	VE	ok	no	0	na	si	no	na	na	na	na	na	na	2	missing	urban	aperto		na	na	na	missing	6	2	2	pensionato
321	30	LC	2014-09-11	VE	no
322	1	SC	2014-09-04	VE	ok	si	1	144	si	no	maschio	no	meticcio		4	regalato	5	si	rural	missing		1	1	4	uomo	3	2	2	operaio
323	2	SC	2014-09-04	VE	ok	si	2	145	no	no	maschio	no	razza		12	regalato	4	no	rural	missing		3	2	4	donna	5	2	2	casalinga
323	2	SC	2014-09-04	VE	ok	si	2	146	no	no	maschio	no	meticcio		8	regalato	4	no	rural	missing		3	2	4	donna	5	2	2	casalinga
324	3	SC	2014-09-04	VE	ok	no	0	na	no	no	na	na	na	na	na	na	4	si	urban	na	na	na	na	na	uomo	4	2	3	operaio
325	4	SC	2014-09-04	VE	no
326	5	SC	2014-09-04	VE	ok	no	0	na	no	no	na	na	na	na	na	na	1	missing	urban	na	na	na	na	na	donna	6	4	1	pensionato
327	6	SC	2014-09-04	VE	ok	no	0	na	no	no	na	na	na	na	na	na	3	missing	urban	na	na	na	na	na	uomo	5	2	2	operaio
328	7	SC	2014-09-04	VE	ok	no	0	na	no	no	na	na	na	na	na	na	2	no	urban	na	na	na	na	na	donna	6	2	1	casalinga
329	8	SC	2014-09-04	VE	ok	no	0	na	no	no	na	na	na	na	na	na	5	si	rural	na	na	na	na	na	donna	3	2	3	libero professionista
330	9	SC	2014-09-04	VE	ok	no	0	na	si	no	na	na	na	na	na	na	3	si	rural	na	na	na	na	na	donna	2	2	3	casalinga
331	10	SC	2014-09-04	VE	ok	no	0	na	no	no	na	na	na	na	na	na	2	no	urban	na	na	na	na	na	uomo	6	2	4	pensionato
332	11	SC	2014-09-04	VE	ok	si	1	147	no	no	maschio	no	razza	18	1.5	regalato	4	si	missing	aperto	missing	3	2	2	uomo	5	2	3	impiegato
333	12	SC	2014-09-04	VE	ok	no	0	na	no	no	na	na	na	na	na	na	2	no	urban	na	1	na	na	na	uomo	6	2	3	pensionato
334	13	SC	2014-09-04	VE	ok	no	0	na	no	no	na	na	na	na	na	na	3	no	rural	na	na	na	na	na	uomo	6	2	3	libero professionista
335	14	SC	2014-09-04	VE	ok	no	0	na	no	no	na	na	na	na	na	na	4	si	rural	na	na	na	na	na	donna	3	2	3	operaio
336	15	SC	2014-09-04	VE	ok	si	1	148	no	si	femmina	no	razza	15		acquistato	3	si	urban	missing	missing	3	2	2	uomo	5	2	3	libero professionista
337	16	SC	2014-09-04	VE	ok	si	3	149	si	no	maschio	no	razza		4	regalato	5	si	rural	aperto	na	3	2	2	donna	4	2	2	libero professionista
337	16	SC	2014-09-04	VE	ok	si	3	150	si	no	maschio	no	razza		3	regalato	5	si	rural	aperto	na	3	2	4	donna	4	2	2	libero professionista
337	16	SC	2014-09-04	VE	ok	si	3	151	si	no	femmina	no	meticcio		3	regalato	5	si	rural	aperto	na	3	2	4	donna	4	2	2	libero professionista
338	17	SC	2014-09-04	VE	ok	no	0	na	si	no	na	na	na	na	na	na	2	no	urban	na	na	na	na	na	donna	2	2	3	inoccupato
339	18	SC	2014-09-04	VE	la signora è andata via	si
340	19	SC	2014-09-04	VE	ok	si	1	152	si	no	maschio	no	razza		6	regalato	2	no	urban	aperto	0	3	3	2	uomo	3	1	4	libero professionista
341	20	SC	2014-09-04	VE	ok	si	1	153	si	no	maschio	no	meticcio		7	regalato	3	no	rural	aperto	na	3	2	5	donna	6	2	3	pensionato
342	21	SC	2014-09-04	VE	ok	no	0	na	si	no	na	na	na	na	na	na	4	no	rural	na	na	na	na	na	uomo	1	1	2	studente
343	22	SC	2014-09-04	VE	ok	si	3	154	no	no	maschio	no	meticcio		9	adottato	3	no	rural	aperto	na	3	2	4	donna	6	2	3	pensionato
343	22	SC	2014-09-04	VE	ok	si	3	155	no	no	maschio	no	meticcio		9	adottato	3	no	rural	aperto	na	3	2	4	donna	6	2	3	pensionato
343	22	SC	2014-09-04	VE	ok	si	3	156	no	no	maschio	no	razza		2	adottato	3	no	rural	aperto	na	3	2	4	donna	6	2	3	pensionato
344	23	SC	2014-09-04	VE	ok	si	1	157	no	no	maschio	no	razza		4	regalato	6	si	rural	missing	na	3	2	2	uomo	5	2	3	impiegato
345	24	SC	2014-09-04	VE	ok	si	1	158	si	no	maschio	no	razza		4	regalato	2	no	urban	chiuso	1	2	3	2	donna	5	2	3	impiegato
346	25	SC	2014-09-04	VE	no
347	26	SC	2014-09-04	VE	ok	si	1	159	no	no	maschio	no	meticcio		13	trovato	2	no	urban	aperto	0	1	2	2	donna	4	3	4	impiegato
348	27	SC	2014-09-04	VE	ok	no	0	na	si	no	na	na	na	na	na	na	4	no	urban	na	na	na	na	na	uomo	6	2	4	impiegato
349	28	SC	2014-09-04	VE	ok	si	1	160	si	no	maschio	si	razza		11	acquistato	1	no	rural	aperto	na	3	2	2	uomo	3	2	3	impiegato
350	29	SC	2014-09-04	VE	ok	si	2	161	no	no	maschio	no	razza	missing	missing	regalato	3	no	rural	missing	missing	3	1	4	uomo	4	2	1	artigiano
350	29	SC	2014-09-04	VE	ok	si	2	162	no	no	maschio	no	meticcio	missing	missing	regalato	3	no	rural	missing	missing	3	1	4	uomo	4	2	1	artigiano
351	30	SC	2014-09-04	VE	ok	si	1	163	no	no	maschio	no	razza		9	acquistato	3	no	urban	aperto	2	3	3	2	uomo	4	2	3	libero professionista
352	31	SC	2014-09-04	VE	no
353	32	SC	2014-09-04	VE	no
354	33	SC	2014-09-04	VE	ok	no	0	na	no	no	na	na	na	na	na	na	3	no	rural	na	na	na	na	na	donna	4	2	3	libero professionista
355	34	SC	2014-09-04	VE	ok	no	0	na	no	no	na	na	na	na	na	na	1	no	rural	na	na	na	na	na	uomo	5	missing	3	libero professionista
356	35	SC	2014-09-04	VE	ok	no	0	na	no	no	na	na	na	na	na	na	2	no	urban	chiuso	na	na	na	na	uomo	5	1	3	impiegato
357	36	SC	2014-09-04	VE	ok	no	0	na	no	no	na	na	na	na	na	na	3	no	urban	na	na	na	na	na	uomo	2	1	3	impiegato
358	37	SC	2014-09-04	VE	no
359	38	SC	2014-09-04	VE	no
360	39	SC	2014-09-04	VE	ok	no	0	na	no	no	na	na	na	na	na	na	3	si	rural	na	na	na	na	na	uomo	5	2	3	impiegato
361	40	SC	2014-09-04	VE	ok	no	0	na	no	no	na	na	na	na	na	na	4	si	rural	na	na	na	na	na	uomo	4	2	3	impiegato
362	41	SC	2014-09-04	VE	ok	no	0	na	no	no	na	na	na	na	na	na	2	no	urban	na	na	na	na	na	uomo	3	2	3	impiegato
363	42	SC	2014-09-04	VE	no
364	1	FC	2014-09-04	VE	ok	si	7	164	si	si	femmina	si	razza		3	regalato	5	no	rural	aperto	na	3	3	2	donna	4	2	2	casalinga
364	1	FC	2014-09-04	VE	ok	si	7	165	si	si	maschio	si	meticcio		2	adottato	5	no	rural	aperto	na	3	3	2	donna	4	2	2	casalinga
364	1	FC	2014-09-04	VE	ok	si	7	166	si	si	maschio	si	razza		3	trovato	5	no	rural	aperto	na	3	3	2	donna	4	2	2	casalinga
364	1	FC	2014-09-04	VE	ok	si	7	167	si	si	femmina	si	missing		missing	regalato	5	no	rural	aperto	na	3	3	2	donna	4	2	2	casalinga
364	1	FC	2014-09-04	VE	ok	si	7	168	si	si	femmina	si	missing		missing	adottato	5	no	rural	aperto	na	3	3	2	donna	4	2	2	casalinga
364	1	FC	2014-09-04	VE	ok	si	7	169	si	si	maschio	si	missing		missing	trovato	5	no	rural	aperto	na	3	3	2	donna	4	2	2	casalinga
364	1	FC	2014-09-04	VE	ok	si	7	170	si	si	maschio	si	missing		missing	regalato	5	no	rural	aperto	na	3	3	2	donna	4	2	2	casalinga
365	2	FC	2014-09-04	VE	ok	no	0	na	no	no	na	na	na	na	na	na	3	no	urban	na	1	na	na	na	uomo	2	2	2	artigiano
366	3	FC	2014-09-04	VE	ok	si	1	171	si	no	maschio	si	razza		2	regalato	3	si	rural	aperto	na	3	3	2	donna	3	2	3	casalinga
367	4	FC	2014-09-04	VE	ok	si	1	172	no	no	femmina	si	razza		11	regalato	6	si	rural	aperto	na	3	2	2	donna	5	2	2	casalinga
368	5	FC	2014-09-04	VE	ok	no	0	na	no	no	na	na	na	na	na	na	2	no	rural	na	na	na	na	na	donna	3	2	4	impiegato
369	6	FC	2014-09-04	VE	ok	si	1	173	no	no	femmina	no	meticcio		4	trovato	4	si	rural	aperto	na	2	2	5	donna	3	2	3	casalinga
370	7	FC	2014-09-04	VE	ok	no	0	na	no	no	na	na	na	na	na	na	4	si	rural	na	na	na	na	na	uomo	4	2	3	operaio
371	8	FC	2014-09-04	VE	no
372	9	FC	2014-09-04	VE	no
373	10	FC	2014-09-04	VE	ok	no	0	na	no	no	na	na	na	na	na	na	2	no	urban	na	na	na	na	na	donna	5	2	3	inoccupato
374	11	FC	2014-09-04	VE	no
375	12	FC	2014-09-04	VE	ok	si	1	174	no	no	maschio	no	razza	24	2	regalato	4	si	rural	aperto	na	3	2	4	uomo	6	2	1	artigiano
376	13	FC	2014-09-04	VE	no
377	14	FC	2014-09-04	VE	ok	si	1	175	no	no	maschio	no	razza		13	regalato	5	si	rural	aperto	na	2	2	4	donna	3	2	2	casalinga
378	15	FC	2014-09-04	VE	ok	no	0	na	no	no	na	na	na	na	na	na	2	no	rural	na	na	na	na	na	uomo	6	2	2	casalinga
379	16	FC	2014-09-04	VE	ok	no	0	na	no	si	na	na	na	na	na	na	2	si	urban	na	na	na	na	na	donna	3	2	3	inoccupato
380	17	FC	2014-09-04	VE	ok	no	0	na	no	no	na	na	na	na	na	na	2	no	urban	na	na	na	na	na	donna	3	1	3	impiegato
381	18	FC	2014-09-04	VE	ok	si	1	176	no	no	maschio	no	meticcio		12	regalato	3	no	rural	aperto	na	2	3	1	donna	5	2	3	casalinga
382	19	FC	2014-09-04	VE	no
383	20	FC	2014-09-04	VE	ok	no	0	na	no	no	na	na	na	na	na	na	2	no	urban	na	1	na	na	na	uomo	6	2	4	pensionato
384	21	FC	2014-09-04	VE	ok	si	1	177	no	no	maschio	no	razza		8	regalato	2	no	rural	aperto	na	3	2	4	donna	6	2	1	casalinga
385	22	FC	2014-09-04	VE	ok	no	0	na	no	no	na	na	na	na	na	na	2	no	urban	na	na	na	na	na	uomo	6	2	3	pensionato
386	22	FC	2014-09-04	VE	ok	no	0	na	si	no	na	na	na	na	na	na	4	no	rural	na	na	na	na	na	donna	4	1	3	libero professionista
387	23	FC	2014-09-04	VE	no
388	24	FC	2014-09-04	VE	ok	si	2	178	no	si	maschio	no	razza		5	nato in casa	4	no	urban	aperto	0	2	3	2	uomo	3	1	4	libero professionista
388	24	FC	2014-09-04	VE	ok	si	2	179	no	si	femmina	si	razza		7	regalato	4	no	urban	aperto	0	2	3	2	uomo	3	1	4	libero professionista
389	25	FC	2014-09-04	VE	ok	no	0	na	no	no	na	na	na	na	na	na	2	no	rural	na	na	na	na	na	donna	6	2	1	pensionato
390	26	FC	2014-09-04	VE	ok	si	2	180	no	no	maschio	no	meticcio	12	1	regalato	7	si	rural	aperto	na	2	3	4	donna	6	2	1	pensionato
390	26	FC	2014-09-04	VE	ok	si	2	181	no	no	maschio	no	meticcio	12	1	regalato	7	si	rural	aperto	na	2	3	4	donna	6	2	1	pensionato
391	27	FC	2014-09-04	VE	no
392	28	FC	2014-09-04	VE	ok	si	2	182	si	no	femmina	si	razza		9	regalato	4	no	rural	aperto	na	2	3	2	uomo	5	2	3	artigiano
392	28	FC	2014-09-04	VE	ok	si	2	183	si	no	femmina	si	razza		7	regalato	4	no	rural	aperto	na	2	3	4	uomo	5	2	3	artigiano
393	29	FC	2014-09-04	VE	ok	no	0	na	no	no	na	na	na	na	na	na	5	no	urban	na	na	na	na	na	donna	6	4	1	pensionato
394	30	FC	2014-09-04	VE	ok	si	1	184	no	no	maschio	no	meticcio		6	regalato	4	si	rural	aperto	na	1	2	2	donna	6	2	1	pensionato
395	31	FC	2014-09-04	VE	no
396	32	FC	2014-09-04	VE	ok	si	1	185	no	no	femmina	si	razza		5	acquistato	10	si	rural	missing (aperto secondo me)	na	1	2	2	donna	4	2	1	inoccupato
397	33	FC	2014-09-04	VE	ok	no	0	na	no	no	na	na	na	na	na	na	4	no	rural	na	na	na	na	na	donna	1	1	3	studente
398	34	FC	2014-09-04	VE	ok	si	1	186	no	no	femmina	no	meticcio	24	2	regalato	5	si	urban	chiuso	0	2	2	2	donna	4	1	2	inoccupato
399	35	FC	2014-09-04	VE	ok	si	1	187	no	no	femmina	si	razza		4	regalato	2	si	rural	aperto	na	3	3	2	uomo	5	3	3	impiegato
400	36	FC	2014-09-04	VE	ok	no	0	na	no	no	na	na	na	na	na	na	2	no	urban	na	na	na	na	na	uomo	3	2	2	inoccupato
401	37	FC	2014-09-04	VE	ok	si	3	188	si	no	maschio	no	razza		9	regalato	4	no	rural	aperto	na	3	3	4	uomo	3	1	4	libero professionista
401	37	FC	2014-09-04	VE	ok	si	3	189	si	no	maschio	no	razza		8	regalato	4	no	rural	aperto	na	3	3	4	uomo	3	1	4	libero professionista
401	37	FC	2014-09-04	VE	ok	si	3	190	si	no	maschio	no	razza		2	regalato	4	no	rural	aperto	na	3	3	4	uomo	3	1	4	libero professionista
402	38	FC	2014-09-04	VE	ok	no	0	na	no	no	na	na	na	na	na	na	2	no	urban	na	na	na	na	na	uomo	6	2	2	pensionato
403	39	FC	2014-09-04	VE	no
404	40	FC	2014-09-04	VE	no
405	41	FC	2014-09-04	VE	ok	no	0	na	no	no	na	na	na	na	na	na	3	si	rural	na	na	na	na	na	uomo	3	2	3	operaio
406	42	FC	2014-09-04	VE	ok	no	0	na	no	no	na	na	na	na	na	na	4	si	urban	na	na	na	na	na	donna	3	2	3	impiegato
407	43	FC	2014-09-04	VE	ok	no	0	na	no	no	na	na	na	na	na	na	3	no	rural	na	na	na	na	na	donna	6	4	1	pensionato
408	1	LC	2014-08-28	VE	no
409	2	LC	2014-08-28	VE	ok	no	0	na	no	no	na	na	na	na	na	na	missing	missing	missing	na	na	na	na	na	donna	6	2	3	altro
410	3	LC	2014-08-28	VE	ok	si	2	191	no	no	maschio	no	meticcio		1	regalato	8	si	rural	missing (aperto secondo me)	missing	2	3	4	donna	1	1	2	studente
410	3	LC	2014-08-28	VE	ok	si	2	192	no	no	maschio	no	meticcio		7	regalato	8	si	rural	missing (aperto secondo me)	missing	2	3	4	donna	1	1	2	studente
411	4	LC	2014-08-28	VE	ok	si	3	193	no	no	femmina	si	meticcio		6	trovato	7	si	rural	missing (aperto secondo me)	missing	3	2	4	donna	4	2	2	inoccupato
411	4	LC	2014-08-28	VE	ok	si	3	194	no	no	femmina	no	razza		2.5	regalato	7	si	rural	missing (aperto secondo me)	missing	3	2	2	donna	4	2	2	inoccupato
411	4	LC	2014-08-28	VE	ok	si	3	195	no	no	maschio	no	razza		8	regalato	7	si	rural	missing (aperto secondo me)	missing	3	2	2	donna	4	2	2	inoccupato
412	5	LC	2014-08-28	VE	ok	si	2	196	si	no	maschio	si	razza		6	regalato	3	no	urban	missing	missing	2	2	2	donna	5	3	4	libero professionista
412	5	LC	2014-08-28	VE	ok	si	2	197	si	no	femmina	si	razza		4	adottato	3	no	urban	missing	missing	2	2	2	donna	5	3	4	libero professionista
413	6	LC	2014-08-28	VE	ok	si	1	198	si	no	femmina	no	razza		3	acquistato	3	si	rural	missing (aperto secondo me)	missing	2	2	2	uomo	3	3	2	altro
414	7	LC	2014-08-28	VE	ok	si	1	199	no	no	maschio	no	razza	24	2	regalato	3	no	urban	missing	missing	3	3	2	donna	5	3	3	impiegato
415	8	LC	2014-08-28	VE	no
416	9	LC	2014-08-28	VE	ok	si	1	200	no	no	maschio	si	meticcio	48	4	regalato	4	si	urban	chiuso	1	3	2	2	uomo	5	3	3	impiegato
417	10	LC	2014-08-28	VE	ok	no	0	na	si	no	na	na	na	na	na	na	2	no	urban	na	na	na	na	na	donna	4	2	3	altro
418	11	LC	2014-08-28	VE	ok	si	2	201	si	si	maschio	no	meticcio		10	regalato	6	si	rural	missing (aperto secondo me)	na	3	3	2	donna	4	2	2	casalinga
418	11	LC	2014-08-28	VE	ok	si	2	202	si	si	maschio	no	razza		1	regalato	6	si	rural	missing (aperto secondo me)	na	3	3	2	donna	4	2	2	casalinga
419	12	LC	2014-08-28	VE	ok	si	3	203	no	no	femmina	no	razza		2	regalato	5	no	rural	missing (aperto secondo me)	na	2	3	2	donna	2	1	3	inoccupato
419	12	LC	2014-08-28	VE	ok	si	3	204	no	no	femmina	si	meticcio		3	trovato	5	no	rural	missing (aperto secondo me)	na	2	3	2	donna	2	1	3	inoccupato
419	12	LC	2014-08-28	VE	ok	si	3	205	no	no	femmina	si	meticcio		3	trovato	5	no	rural	missing (aperto secondo me)	na	2	3	4	donna	2	1	3	inoccupato
420	13	LC	2014-08-28	VE	ok	si	2	206	si	no	femmina	si	razza		12	nato in casa	4	si	rural	missing (aperto secondo me)	na	2	1	4	donna	2	2	2	inoccupato
420	13	LC	2014-08-28	VE	ok	si	2	207	si	no	femmina	si	razza		11	adottato	4	si	rural	missing (aperto secondo me)	na	2	1	2	donna	2	2	2	inoccupato
421	14	LC	2014-08-28	VE	ok	si	3	208	si	no	maschio	no	meticcio		2	nato in casa	4	no	rural	missing (aperto secondo me)	na	3	3	4	donna	2	1	3	studente
421	14	LC	2014-08-28	VE	ok	si	3	209	si	no	maschio	no	meticcio		4	trovato	4	no	rural	missing (aperto secondo me)	na	3	3	4	donna	2	1	3	studente
421	14	LC	2014-08-28	VE	ok	si	3	210	si	no	femmina	si	meticcio		7	trovato	4	no	rural	missing (aperto secondo me)	na	3	3	4	donna	2	1	3	studente
422	15	LC	2014-08-28	VE	ok	si	2	211	si	no	maschio	no	razza		7	acquistato	3	no	urban	missing (chiuso secondo me)	na	2	2	4	donna	4	3	3	impiegato
422	15	LC	2014-08-28	VE	ok	si	2	212	si	no	femmina	si	meticcio		3	regalato	3	no	urban	missing (chiuso secondo me)	na	2	2	2	donna	4	3	3	impiegato
423	16	LC	2014-08-28	VE	ok	no	0	na	no	no	na	na	na	na	na	na	3	no	missing	na	na	na	na	na	donna	3	1	3	impiegato
424	17	LC	2014-08-28	VE	no
425	18	LC	2014-08-28	VE	ok	no	0	na	no	no	na	na	na	na	na	na	2	no	rural	na	na	na	na	na	donna	5	2	3	altro
426	19	LC	2014-08-28	VE	ok	no	0	na	no	no	na	na	na	na	na	na	4	no	rural	na	na	na	na	na	uomo	4	2	3	impiegato
427	20	LC	2014-08-28	VE	no
428	1	FC	2014-08-28	VE	ok	si	1	213	no	no	maschio	no	razza	12	1	regalato	4	no	rural	missing (aperto secondo me)	missing	3	2	4	donna	6	2	1	casalinga
429	2	FC	2014-08-28	VE	ok	no	0	na	si	no	na	na	na	na	na	na	1	no	rural	na	na	na	na	na	uomo	6	3	2	libero professionista
430	3	FC	2014-08-28	VE	ok	si	2	214	si	no	femmina	si	meticcio		12	trovato	5	si	rural	missing (aperto secondo me)	na	2	2	4	donna	6	4	1	pensionato
430	3	FC	2014-08-28	VE	ok	si	2	215	si	no	maschio	no	razza		10	acquistato	5	si	rural	missing (aperto secondo me)	na	2	2	2	donna	6	4	1	pensionato
431	4	FC	2014-08-28	VE	ok	no	0	na	no	no	na	na	na	na	na	na	5	si	urban	na	na	na	na	na	missing	4	2	2	impiegato
432	5	FC	2014-08-28	VE	ok	si	1	216	si	no	maschio	no	meticcio		7	regalato	5	si	rural	missing (aperto secondo me)	na	3	2	4	donna	6	4	1	pensionato
433	6	FC	2014-08-28	VE	no
434	7	FC	2014-08-28	VE	ok	si	1	217	si	no	femmina	si	razza		4	regalato	4	si	urban	chiuso	1	2	2	2	donna	4	3	4	libero professionista
435	8	FC	2014-08-28	VE	ok	si	3	218	si	no	femmina	si	meticcio		9	regalato	4	si	rural	missing (aperto secondo me)	na	3	3	2	donna	5	1	3	libero professionista
435	8	FC	2014-08-28	VE	ok	si	3	219	si	no	femmina	si	meticcio		2	regalato	4	si	rural	missing (aperto secondo me)	na	3	3	2	donna	5	1	3	libero professionista
435	8	FC	2014-08-28	VE	ok	si	3	220	si	no	femmina	no	meticcio		2	regalato	4	si	rural	missing (aperto secondo me)	na	3	3	4	donna	5	1	3	libero professionista
436	9	FC	2014-08-28	VE	ok	si	2	221	no	no	maschio	no	meticcio		3	trovato	6	si	rural	missing (aperto secondo me)	na	2	2	2	uomo	4	3	3	impiegato
436	9	FC	2014-08-28	VE	ok	si	2	222	no	no	femmina	si	meticcio		5	regalato	6	si	rural	missing (aperto secondo me)	na	2	2	missing	uomo	4	3	3	impiegato
437	10	FC	2014-08-28	VE	no
438	11	FC	2014-08-28	VE	ok	si	1	223	si	no	femmina	si	meticcio		6	trovato	3	no	rural	missing (aperto secondo me)	na	3	2	4	uomo	4	1	4	impiegato
439	12	FC	2014-08-28	VE	ok	no	0	na	si	no	na	na	na	na	na	na	5	no	rural	na	na	na	na	na	donna	5	2	2	casalinga
440	13	FC	2014-08-28	VE	ok	si	1	224	no	no	femmina	no	razza	15		regalato	3	si	urban	missing (chiuso secondo me)	missing	3	3	2	donna	4	2	3	altro
441	14	FC	2014-08-28	VE	no
442	15	FC	2014-08-28	VE	ok	si	1	225	no	no	maschio	no	razza		13	regalato	2	no	urban	missing	0	3	2	1	uomo	4	1	3	libero professionista
443	16	FC	2014-08-28	VE	ok	no	0	na	no	no	na	na	na	na	na	na	3	si	missing	na	na	na	na	na	donna	4	2	2	casalinga
444	17	FC	2014-08-28	VE	si ma altra asl
445	18	FC	2014-08-28	VE	ok	si	1	226	no	no	maschio	no	meticcio		7	regalato	5	si	rural	missing (aperto secondo me)	na	3	2	4	donna	6	2	2	casalinga
446	19	FC	2014-08-28	VE	ok	no	0	na	no	no	na	na	na	na	na	na	4	si	rural	na	na	na	na	na	donna	6	missing	2	casalinga
447	1	FB	2014-12-11	CI	ok	si	1	227	no	no	femmina	si	meticcio	36	3	regalato	2	no	urban	chiuso	1	2	3	2	uomo	2	1	missing	inoccupato
448	2	FB	2014-12-11	CI	no
449	3	FB	2014-12-11	CI	no
450	4	FB	2014-12-11	CI	ok	si	1	228	si	no	maschio	no	meticcio		7	adottato	4	no	urban	chiuso	1	1	1	2	uomo	2	2	missing	libero professionista
451	5	FB	2014-12-11	CI	no
452	6	FB	2014-12-11	CI	no
453	7	FB	2014-12-11	CI	no
454	8	FB	2014-12-11	CI	ok	si	2	229	no	no	maschio	no	razza		4	acquistato	7	no	missing (urban secondo me)	aperto		2	2	2	uomo	3	2	2	operaio
454	8	FB	2014-12-11	CI	ok	si	2	230	no	no	maschio	no	razza	3		acquistato	7	no	missing (urban secondo me)	aperto		2	2	2	uomo	3	2	2	operaio
455	9	FB	2014-12-11	CI	ok	si	1	231	si	no	missing	si	razza		6	regalato	2	no	missing (urban secondo me)	aperto		2	2	3	donna	5	3	3	casalinga
456	10	FB	2014-12-11	CI	no
457	11	FB	2014-12-11	CI	no
458	12	FB	2014-12-11	CI	no
459	13	FB	2014-12-11	CI	ok	si	1	232	no	si	femmina	no	meticcio		12	regalato	3	si	missing (urban secondo me)	chiuso	3	3	2	5	donna	5	2	missing	casalinga
460	14	FB	2014-12-11	CI	no
461	15	FB	2014-12-11	CI	no
462	16	FB	2014-12-11	CI	no
463	17	FB	2014-12-11	CI	no
464	18	FB	2014-12-11	CI	no
465	19	FB	2014-12-11	CI	ok	si	1	233	no	no	maschio	no	meticcio		8	regalato	4	si	missing (urban secondo me)	chiuso	4	3	2	2	uomo	5	2	4	impiegato
466	20	FB	2014-12-11	CI	no
467	21	FB	2014-12-11	CI	ok	no	0	na	si	no	na	na	na	na	na	na	2	si	missing (urban secondo me)	na	na	na	na	na	uomo	6	2	missing	pensionato
468	22	FB	2014-12-11	CI	ok	no	0	na	no	no	na	na	na	na	na	na	3	si	urban	na	na	na	na	na	donna	2	2	missing	inoccupato
469	23	FB	2014-12-11	CI	ok	si	3	234	no	si	maschio	no	razza		6	acquistato	4	si	missing (urban secondo me)	aperto	na	3	3	2	donna	3	2	missing	libero professionista
469	23	FB	2014-12-11	CI	ok	si	3	235	no	si	femmina	no	razza		6	acquistato	4	si	missing (urban secondo me)	aperto	na	3	3	2	donna	3	2	missing	libero professionista
469	23	FB	2014-12-11	CI	ok	si	3	236	no	si	maschio	no	razza		2	nato in casa	4	si	missing (urban secondo me)	aperto	na	3	3	4	donna	3	2	missing	libero professionista
470	24	FB	2014-12-11	CI	ok	si	1	237	si	no	femmina	si	meticcio	9		trovato	3	si	missing (urban secondo me)	chiuso	5	3	2	4	uomo	3	1	missing	impiegato
471	25	FB	2014-12-11	CI	no
472	26	FB	2014-12-11	CI	ok	no	0	na	no	no	na	na	na	na	na	na	4	si	urban	na	na	na	na	na	uomo	2	2	missing	inoccupato
473	27	FB	2014-12-11	CI	no
474	28	FB	2014-12-11	CI	ok	no	0	na	no	no	na	na	na	na	na	na	3	no	urban	na	na	na	na	na	uomo	5	missing	missing	missing
475	29	FB	2014-12-11	CI	ok	si	2	238	no	no	maschio	no	meticcio		5	regalato	4	si	rural	missing (aperto secondo me)	na	3	1	3	donna	3	missing	missing	missing
475	29	FB	2014-12-11	CI	ok	si	2	239	no	no	maschio	si	razza		1	regalato	4	si	rural	missing (aperto secondo me)	na	3	1	2	donna	3	missing	missing	missing
476	30	FB	2014-12-11	CI	ok	no	0	na	no	no	na	na	na	na	na	na	3	si	urban	na	na	na	na	na	uomo	3	missing	missing	missing
477	31	FB	2014-12-11	CI	no
478	32	FB	2014-12-11	CI	no
479	33	FB	2014-12-11	CI	ok	si	1	240	si	no	femmina	si	meticcio	24	2	adottato	3	si	missing (urban secondo me)	chiuso	4	1	1	5	uomo	3	missing	missing	missing
480	34	FB	2014-12-11	CI	ok	si	1	241	no	si	femmina	no	razza		3	acquistato	1	no	missing (urban secondo me)	chiuso	6	2	2	2	donna	2	1	missing	impiegato
481	35	FB	2014-12-11	CI	no
482	1	FC	2014-11-25	AL	ok	si	2	242	no	no	maschio	no	meticcio		9	regalato	4	no	urban	missing	missing	3	2	4	donna	5	2	2	artigiano
482	1	FC	2014-11-25	AL	ok	si	2	243	no	no	femmina	si	meticcio		7	adottato	4	no	urban	missing	missing	3	2	2	donna	5	2	2	artigiano
483	2	FC	2014-11-25	AL	ok	si	2	244	si	no	maschio	no	meticcio		3	adottato	2	no	rural	missing	missing	2	3	2	donna	5	2	3	impiegato
483	2	FC	2014-11-25	AL	ok	si	2	245	si	no	maschio	no	meticcio		11	adottato	2	no	rural	missing	missing	2	3	2	donna	5	2	3	impiegato
484	3	FC	2014-11-25	AL	ok	si	2	246	no	no	femmina	no	razza		12	regalato	4	no	rural	missing	missing	2	2	2	donna	6	2	3	impiegato
484	3	FC	2014-11-25	AL	ok	si	2	247	no	no	maschio	no	meticcio		2	regalato	4	no	rural	missing	missing	2	2	4	donna	6	2	3	impiegato
485	4	FC	2014-11-25	AL	ok	si	1	248	no	no	maschio	no	meticcio		3	regalato	3	no	rural	missing	missing	2	3	2	donna	2	missing	3	studente
486	5	FC	2014-11-25	AL	ok	si	1	249	no	no	femmina	si	missing		7	regalato	3	no	urban	aperto	missing	2	3	2	donna	3	1	3	impiegato
487	6	FC	2014-11-25	AL	ok	si	1	250	no	no	maschio	no	meticcio	12	1	regalato	3	no	rural	missing (aperto secondo me)	missing	3	2	4	donna	6	2	2	pensionato
488	7	FC	2014-11-25	AL	ok	si	1	251	no	no	maschio	no	razza		6	acquistato	3	si	rural	missing (aperto secondo me)	missing	2	3	2	donna	4	2	3	libero professionista
489	8	FC	2014-11-25	AL	ok	si	3	252	no	no	maschio	si	meticcio		15	trovato	2	no	rural	aperto	na	2	3	2	uomo	3	2	3	impiegato
489	8	FC	2014-11-25	AL	ok	si	3	253	no	no	maschio	no	meticcio		9	trovato	2	no	rural	aperto	na	2	3	2	uomo	3	2	3	impiegato
489	8	FC	2014-11-25	AL	ok	si	3	254	no	no	femmina	si	meticcio		1	trovato	2	no	rural	aperto	na	2	3	2	uomo	3	2	3	impiegato
490	9	FC	2014-11-25	AL	ok	si	1	255	si	no	femmina	si	meticcio		6	adottato	2	no	rural	missing (aperto secondo me)	na	3	3	2	donna	5	3	2	casalinga
491	10	FC	2014-11-25	AL	ok	si	3	256	no	no	femmina	si	razza		8	missing	2	no	rural	missing (aperto secondo me)	na	3	2	2	donna	6	2	2	casalinga
491	10	FC	2014-11-25	AL	ok	si	3	257	no	no	maschio	no	meticcio		10	missing	2	no	rural	missing (aperto secondo me)	na	3	2	4	donna	6	2	2	casalinga
491	10	FC	2014-11-25	AL	ok	si	3	258	no	no	maschio	no	meticcio		6	missing	2	no	rural	missing (aperto secondo me)	na	3	2	4	donna	6	2	2	casalinga
492	11	FC	2014-11-25	AL	ok	si	1	259	no	no	maschio	no	razza		9	acquistato	4	si	rural	missing (aperto secondo me)	na	1	3	2	donna	6	2	3	pensionato
493	12	FC	2014-11-25	AL	ok	si	2	260	si	no	maschio	no	meticcio		8	trovato	6	si	rural	aperto	na	2	3	2	uomo	6	2	4	pensionato
493	12	FC	2014-11-25	AL	ok	si	2	261	si	no	femmina	si	meticcio		15	trovato	6	si	rural	aperto	na	2	3	2	uomo	6	2	4	pensionato
494	13	FC	2014-11-25	AL	ok	si	1	262	si	no	femmina	no	meticcio	6		regalato	3	no	urban	chiuso	1	2	3	2	donna	5	2	2	casalinga
495	14	FC	2014-11-25	AL	ok	si	1	263	no	no	maschio	no	razza		10	regalato	2	no	rural	missing (aperto secondo me)	na	1	3	4	donna	5	2	1	casalinga
496	15	FC	2014-11-25	AL	ok	si	2	264	no	no	maschio	no	meticcio		17	regalato	3	si	urban	missing	0	3	3	2	donna	6	4	4	pensionato
496	15	FC	2014-11-25	AL	ok	si	2	265	no	no	maschio	no	meticcio		3	nato in casa	3	si	urban	missing	0	3	3	2	donna	6	4	4	pensionato
497	16	FC	2014-11-25	AL	ok	si	1	266	si	no	femmina	no	razza	6		acquistato	4	si	rural	missing (aperto secondo me)	na	2	3	2	donna	4	2	2	casalinga
498	17	FC	2014-11-25	AL	ok	si	1	267	no	no	maschio	no	meticcio		5	regalato	3	no	rural	missing (aperto secondo me)	na	2	3	2	missing	6	2	3	pensionato
499	18	FC	2014-11-25	AL	ok	si	1	268	no	no	femmina	si	razza		12	regalato	3	no	urban	chiuso	1	2	3	2	donna	3	1	3	impiegato
500	19	FC	2014-11-25	AL	ok	si	1	269	no	no	femmina	no	meticcio		12	trovato	2	no	urban	missing	0	2	3	2	uomo	5	3	2	operaio
501	20	FC	2014-11-25	AL	ok	si	1	270	si	no	femmina	si	razza		3	regalato	2	si	urban	chiuso	1	2	3	2	uomo	3	2	3	impiegato
502	21	FC	2014-11-25	AL	ok	si	2	271	no	no	maschio	no	razza		1	acquistato	1	no	rural	missing (aperto secondo me)	na	2	3	2	uomo	5	1	4	libero professionista
502	21	FC	2014-11-25	AL	ok	si	2	272	no	no	femmina	no	meticcio		5	regalato	1	no	rural	missing (aperto secondo me)	na	2	3	2	uomo	5	1	4	libero professionista
503	22	FC	2014-11-25	AL	ok	si	1	273	no	no	femmina	si	razza		4	regalato	3	no	rural	missing (aperto secondo me)	na	2	3	2	uomo	6	2	4	pensionato
504	23	FC	2014-11-25	AL	ok	si	1	274	si	no	femmina	si	meticcio		6	trovato	4	si	rural	missing (aperto secondo me)	na	3	2	2	donna	4	2	2	casalinga
505	24	FC	2014-11-25	AL	ok	si	2	275	no	no	maschio	no	missing		3	trovato	missing	missing	rural	missing (aperto secondo me)	na	2	2	4	donna	5	3	4	libero professionista
505	24	FC	2014-11-25	AL	ok	si	2	276	no	no	maschio	no	missing		3	trovato	missing	missing	rural	missing (aperto secondo me)	na	2	2	4	donna	5	3	4	libero professionista
506	25	FC	2014-11-25	AL	ok	si	1	277	si	no	femmina	si	meticcio		9	trovato	2	no	rural	missing (aperto secondo me)	na	1	2	4	uomo	6	2	2	operaio
507	26	FC	2014-11-25	AL	ok	si	2	278	no	no	maschio	no	meticcio	missing	missing	trovato	2	no	rural	missing (aperto secondo me)	na	1	2	4	uomo	6	2	1	pensionato
507	26	FC	2014-11-25	AL	ok	si	2	279	no	no	maschio	no	meticcio	missing	missing	trovato	2	no	rural	missing (aperto secondo me)	na	1	2	4	uomo	6	2	1	pensionato
508	27	FC	2014-11-25	AL	ok	si	2	280	no	no	maschio	no	razza		2	regalato	2	no	rural	missing (aperto secondo me)	na	1	2	5	donna	6	2	2	casalinga
508	27	FC	2014-11-25	AL	ok	si	2	281	no	no	femmina	no	razza		9	regalato	2	no	rural	missing (aperto secondo me)	na	1	2	5	donna	6	2	2	casalinga
509	28	FC	2014-11-25	AL	ok	no	0	na	si	no	na	na	na	na	na	na	1	no	rural	na	na	na	na	na	donna	5	3	3	libero professionista
510	29	FC	2014-11-25	AL	ok	no	0	na	no	no	na	na	na	na	na	na	missing	missing	missing	na	na	na	na	na	uomo	5	2	2	impiegato
511	30	FC	2014-11-25	AL	ok	no	0	na	no	no	na	na	na	na	na	na	missing	missing	missing	na	na	na	na	na	uomo	5	4	2	impiegato
512	31	FC	2014-11-25	AL	ok	no	0	na	no	no	na	na	na	na	na	na	missing	missing	missing	na	na	na	na	na	donna	5	3	4	libero professionista
513	32	FC	2014-11-25	AL	ok	no	0	na	no	no	na	na	na	na	na	na	missing	missing	missing	na	na	na	na	na	donna	2	1	4	studente
514	33	FC	2014-11-25	AL	ok	no	0	na	no	no	na	na	na	na	na	na	missing	missing	missing	na	na	na	na	na	uomo	5	3	3	impiegato
515	34	FC	2014-11-25	AL	ok	no	0	na	no	no	na	na	na	na	na	na	missing	missing	missing	na	na	na	na	na	donna	6	2	3	pensionato
516	35	FC	2014-11-25	AL	ok	no	0	na	no	no	na	na	na	na	na	na	missing	missing	missing	na	na	na	na	na	missing	6	4	1	casalinga
517	36	FC	2014-11-25	AL	ok	no	0	na	no	no	na	na	na	na	na	na	missing	missing	missing	na	na	na	na	na	donna	5	2	3	pensionato
518	37	FC	2014-11-25	AL	ok	no	0	na	no	no	na	na	na	na	na	na	missing	missing	missing	na	na	na	na	na	uomo	6	2	1	pensionato
519	38	FC	2014-11-25	AL	ok	no	0	na	no	no	na	na	na	na	na	na	missing	missing	missing	na	na	na	na	na	uomo	6	2	2	pensionato
520	39	FC	2014-11-25	AL	ok	no	0	na	no	no	na	na	na	na	na	na	missing	missing	missing	na	na	na	na	na	donna	5	2	2	casalinga
521	40	FC	2014-11-25	AL	ok	no	0	na	no	no	na	na	na	na	na	na	4	no	urban	na	2	na	na	na	donna	5	2	3	impiegato
522	41	FC	2014-11-25	AL	ok	no	0	na	no	no	na	na	na	na	na	na	3	si	rural	na	na	na	na	na	donna	3	2	2	casalinga
523	42	FC	2014-11-25	AL	ok	no	0	na	no	no	na	na	na	na	na	na	3	no	urban	na	4	na	na	na	donna	5	2	2	operaio
524	43	FC	2014-11-25	AL	ok	no	0	na	no	no	na	na	na	na	na	na	2	si	urban	na	2	na	na	na	donna	6	4	missing	pensionato
525	44	FC	2014-11-25	AL	ok	no	0	na	no	no	na	na	na	na	na	na	3	no	urban	na	0	na	na	na	uomo	6	2	missing	pensionato
526	45	FC	2014-11-25	AL	ok	no	0	na	no	no	na	na	na	na	na	na	3	no	urban	na	na	na	na	na	donna	5	2	3	impiegato
527	46	FC	2014-11-25	AL	ok	no	0	na	no	no	na	na	na	na	na	na	2	no	urban	na	1	na	na	na	donna	2	2	3	libero professionista
528	47	FC	2014-11-25	AL	ok	no	0	na	no	no	na	na	na	na	na	na	missing	no	urban	na	3	na	na	na	missing	5	missing	3	operaio
529	48	FC	2014-11-25	AL	no
530	49	FC	2014-11-25	AL	no
531	50	FC	2014-11-25	AL	no
532	51	FC	2014-11-25	AL	no
533	52	FC	2014-11-25	AL	no
534	53	FC	2014-11-25	AL	ok	no	0	na	si	no	na	na	na	na	na	na	2	no	urban	missing (chiuso secondo me)	missing	na	na	na	missing	5	2	3	impiegato
535	54	FC	2014-11-25	AL	ok	no	0	na	si	no	na	na	na	na	na	na	3	si	urban	na	1	na	na	na	donna	4	2	3	impiegato
536	55	FC	2014-11-25	AL	ok	no	0	na	si	no	na	na	na	na	na	na	2	no	urban	na	na	na	na	na	uomo	6	2	3	pensionato
537	56	FC	2014-11-25	AL	ok	no	0	na	si	no	na	na	na	na	na	na	1	no	rural	na	na	na	na	na	uomo	3	1	3	impiegato
538	57	FC	2014-11-25	AL	ok	no	0	na	si	no	na	na	na	na	na	na	2	no	rural	na	na	na	na	na	uomo	6	2	1	pensionato
539	58	FC	2014-11-25	AL	ok	no	0	na	si	no	na	na	na	na	na	na	2	no	urban	na	0	na	na	na	donna	6	2	1	casalinga
540	59	FC	2014-11-25	AL	ok	no	0	na	si	no	na	na	na	na	na	na	1	no	urban	na	1	na	na	na	missing	4	3	3	impiegato
541	60	FC	2014-11-25	AL	ok	no	0	na	si	no	na	na	na	na	na	na	4	no	rural	na	na	na	na	na	missing	5	2	3	impiegato
542	61	FC	2014-11-25	AL	ok	no	0	na	si	no	na	na	na	na	na	na	4	no	rural	na	na	na	na	na	donna	6	4	3	casalinga
543	62	FC	2014-11-25	AL	ok	no	0	na	si	no	na	na	na	na	na	na	2	no	urban	na	4	na	na	na	uomo	6	2	4	pensionato
544	1	FB	2014-12-16	CI	no
545	2	FB	2014-12-16	CI	no
546	3	FB	2014-12-16	CI	ok	no	0	na	si	no	na	na	na	na	na	na	1	no	urban	na	1	na	na	na	donna	6	4	1	pensionato
547	4	FB	2014-12-16	CI	ok	no	0	na	no	no	na	na	na	na	na	na	2	no	rural	na		na	na	na	uomo	4	missing	missing	missing
548	5	FB	2014-12-16	CI	no
549	6	FB	2014-12-16	CI	ok	si	1	282	no	no	femmina	no	razza		3	acquistato	2	no	urban	chiuso	6	3	2	4	donna	2	missing	missing	missing
550	7	FB	2014-12-16	CI	no
551	8	FB	2014-12-16	CI	ok	si	1	283	no	no	maschio	no	razza		9	acquistato	3	no	urban	chiuso	2	1	2	1	uomo	2	1	4	impiegato
552	9	FB	2014-12-16	CI	no
553	10	FB	2014-12-16	CI	ok	no	0	na	no	no	na	na	na	na	na	na	4	no	rural	na	na	na	na	na	uomo	5	missing	missing	missing
554	11	FB	2014-12-16	CI	no
555	12	FB	2014-12-16	CI	ok	si	1	284	no	no	maschio	no	meticcio		6.5	adottato	3	no	urban	chiuso	2	3	1	5	uomo	3	2	4	missing
556	13	FB	2014-12-16	CI	no
557	14	FB	2014-12-16	CI	no
558	15	FB	2014-12-16	CI	ok	no	0	na	no	no	na	na	na	na	na	na	3	si	rural	na	na	na	na	na	uomo	3	2	3	inoccupato
559	16	FB	2014-12-16	CI	ok	si	2	285	no	no	femmina	no	meticcio		3	regalato	missing	missing	missing	missing	missing	missing	missing	missing	donna	4	missing	missing	missing
559	16	FB	2014-12-16	CI	ok	si	2	286	no	no	maschio	no	meticcio	8		regalato	missing	missing	missing	missing	missing	missing	missing	missing	donna	4	missing	missing	missing
560	17	FB	2014-12-16	CI	no
561	18	FB	2014-12-16	CI	ok	no	0	na	si	si	na	na	na	na	na	na	4	no	urban	na	3	na	na	na	donna	4	2	2	casalinga
562	19	FB	2014-12-16	CI	ok	si	2	287	si	no	maschio	no	meticcio		14	regalato	2	no	rural	aperto	na	1	1	4	uomo	4	missing	missing	missing
562	19	FB	2014-12-16	CI	ok	si	2	288	si	no	maschio	no	razza		5	acquistato	2	no	rural	aperto	na	1	1	5	uomo	4	missing	missing	missing
563	20	FB	2014-12-16	CI	no
564	21	FB	2014-12-16	CI	no
565	22	FB	2014-12-16	CI	ok	no	0	na	no	no	na	na	na	na	na	na	2	no	rural	na	na	na	na	na	uomo	4	missing	missing	missing
566	23	FB	2014-12-16	CI	no
567	24	FB	2014-12-16	CI	no
568	25	FB	2014-12-16	CI	ok	no	0	na	si	si	na	na	na	na	na	na	2	no	urban	na	na	na	na	na	donna	4	missing	missing	missing
569	26	FB	2014-12-16	CI	no
570	27	FB	2014-12-16	CI	ok	si	1	289	no	no	maschio	si	meticcio		2	trovato	3	si	urban	chiuso	4	3	2	4	uomo	4	2	3	operaio
571	1	FB	2014-12-12	CI	ok	no	0	na	no	no	na	na	na	na	na	na	3	si	urban	chiuso	2	na	na	na	donna	4	missing	missing	missing
572	2	FB	2014-12-12	CI	ok	no	0	na	si	no	na	na	na	na	na	na	2	no	urban	chiuso	0	na	na	na	donna	6	2	1	pensionato
573	3	FB	2014-12-12	CI	no
574	4	FB	2014-12-12	CI	no
575	5	FB	2014-12-12	CI	ok	si	1	290	no	no	maschio	no	meticcio		9	regalato	1	no	urban	chiuso	1	3	3	2	uomo	5	4	missing	missing
576	6	FB	2014-12-12	CI	no
577	7	FB	2014-12-12	CI	si ma altra asl
578	8	FB	2014-12-12	CI	ok	si	1	291	si	si	femmina	si	razza		2	acquistato	3	si	rural	missing (aperto secondo me)	na	2	2	2	uomo	2	2	missing	artigiano
579	9	FB	2014-12-12	CI	ok	no	0	na	no	si	na	na	na	na	na	na	2	no	urban	na	na	na	na	na	donna	2	2	missing	missing
580	10	FB	2014-12-12	CI	no
581	1	FB	2014-12-13	CI	ok	no	0	na	no	no	na	na	na	na	na	na	4	si	rural	na	na	na	na	na	uomo	4	missing	missing	missing
582	2	FB	2014-12-13	CI	no
583	3	FB	2014-12-13	CI	no
584	4	FB	2014-12-13	CI	ok	si	1	292	no	no	femmina	si	meticcio		3	regalato	3	si	urban	chiuso	1	2	1	5	donna	4	2	3	casalinga
585	5	FB	2014-12-13	CI	ok	si	4	293	no	si	maschio	no	razza		9	acquistato	5	si	rural	aperto	na	3	2	3	donna	4	2	2	casalinga
585	5	FB	2014-12-13	CI	ok	si	4	294	no	si	femmina	no	razza		9	acquistato	5	si	rural	aperto	na	3	2	3	donna	4	2	2	casalinga
585	5	FB	2014-12-13	CI	ok	si	4	295	no	si	femmina	no	razza		5	acquistato	5	si	rural	aperto	na	3	2	3	donna	4	2	2	casalinga
585	5	FB	2014-12-13	CI	ok	si	4	296	no	si	femmina	no	razza		11	acquistato	5	si	rural	aperto	na	3	2	4	donna	4	2	2	casalinga
586	6	FB	2014-12-13	CI	ok	no	0	na	si	no	na	na	na	na	na	na	2	no	urban	na	5	na	na	na	donna	6	4	2	pensionato
587	7	FB	2014-12-13	CI	no
588	8	FB	2014-12-13	CI	si ma altra asl
589	9	FB	2014-12-13	CI	no
590	10	FB	2014-12-13	CI	ok	si	1	297	no	no	maschio	no	razza	24	2	regalato	1	no	urban	chiuso	4	2	2	3	donna	2	1	4	libero professionista
591	55	FC/LC	2014-12-12	CI	no
592	54	FC/LC	2014-12-12	CI	no
593	53	FC/LC	2014-12-12	CI	no
594	52	FC/LC	2014-12-12	CI	no
595	51	FC/LC	2014-12-12	CI	no
596	37	FC/LC	2014-12-12	CI	ok	no	0	na	no	no	na	na	na	na	na	na	5	no	rural	na	na	na	na	na	donna	6	2	2	casalinga
597	38	FC/LC	2014-12-12	CI	ok	no	0	na	no	no	na	na	na	na	na	na	3	no	rural	na	na	na	na	na	donna	4	2	3	impiegato
598	39	FC/LC	2014-12-12	CI	ok	no	0	na	no	no	na	na	na	na	na	na	4	no	rural	na	na	na	na	na	uomo	5	2	3	impiegato
599	40	FC/LC	2014-12-12	CI	ok	no	0	na	no	no	na	na	na	na	na	na	3	si	urban	na	na	na	na	na	donna	4	3	2	operaio
600	41	FC/LC	2014-12-12	CI	ok	no	0	na	no	no	na	na	na	na	na	na	2	no	urban	na	na	na	na	na	uomo	6	2	2	pensionato
601	42	FC/LC	2014-12-12	CI	ok	no	0	na	no	no	na	na	na	na	na	na	3	no	urban	na	na	na	na	na	uomo	4	2	3	artigiano
602	43	FC/LC	2014-12-12	CI	ok	no	0	na	no	no	na	na	na	na	na	na	3	no	urban	na	na	na	na	na	uomo	6	2	2	pensionato
603	44	FC/LC	2014-12-12	CI	ok	no	0	na	no	no	na	na	na	na	na	na	3	no	rural	na	na	na	na	na	donna	6	2	3	pensionato
604	45	FC/LC	2014-12-12	CI	ok	no	0	na	no	no	na	na	na	na	na	na	4	no	urban	na	1	na	na	na	donna	4	3	4	impiegato
605	50	FC/LC	2014-12-12	CI	ok	no	0	na	no	no	na	na	na	na	na	na	2	no	urban	na	3	na	na	na	uomo	6	4	3	pensionato
606	46	FC/LC	2014-12-12	CI	ok	no	0	na	no	no	na	na	na	na	na	na	4	no	urban	na	0	na	na	na	donna	5	3	3	impiegato
607	47	FC/LC	2014-12-12	CI	ok	no	0	na	no	no	na	na	na	na	na	na	2	no	urban	na	2	na	na	na	uomo	5	2	2	artigiano
608	48	FC/LC	2014-12-12	CI	ok	no	0	na	no	no	na	na	na	na	na	na	4	no	rural	na	na	na	na	na	uomo	4	2	2	operaio
609	49	FC/LC	2014-12-12	CI	ok	no	0	na	no	no	na	na	na	na	na	na	2	no	urban	na	0	na	na	na	donna	6	2	2	pensionato
610	24	FC/LC	2014-12-12	CI	ok	no	0	na	no	no	na	na	na	na	na	na	3	no	urban	na	1	na	na	na	donna	6	2	3	pensionato
611	25	FC/LC	2014-12-12	CI	ok	no	0	na	no	no	na	na	na	na	na	na	2	no	urban	na	0	na	na	na	uomo	6	2	2	pensionato
612	26	FC/LC	2014-12-12	CI	ok	no	0	na	no	no	na	na	na	na	na	na	2	no	urban	na	1	na	na	na	uomo	5	2	2	impiegato
613	27	FC/LC	2014-12-12	CI	ok	no	0	na	no	no	na	na	na	na	na	na	2	no	urban	na	0	na	na	na	donna	6	4	2	casalinga
614	28	FC/LC	2014-12-12	CI	ok	no	0	na	no	no	na	na	na	na	na	na	5	si	rural	na	0	na	na	na	donna	3	2	3	impiegato
615	29	FC/LC	2014-12-12	CI	ok	no	0	na	no	no	na	na	na	na	na	na	4	si	urban	na	1	na	na	na	uomo	4	2	3	artigiano
616	30	FC/LC	2014-12-12	CI	ok	no	0	na	no	no	na	na	na	na	na	na	3	no	urban	na	0	na	na	na	uomo	5	2	missing	operaio
617	31	FC/LC	2014-12-12	CI	ok	no	0	na	no	no	na	na	na	na	na	na	4	si	urban	na	0	na	na	na	missing	4	2	4	libero professionista
618	32	FC/LC	2014-12-12	CI	ok	no	0	na	no	no	na	na	na	na	na	na	4	si	urban	na	1	na	na	na	donna	3	2	3	libero professionista
619	33	FC/LC	2014-12-12	CI	ok	no	0	na	no	no	na	na	na	na	na	na	4	no	rural	na	na	na	na	na	uomo	6	2	2	pensionato
620	34	FC/LC	2014-12-12	CI	ok	no	0	na	no	no	na	na	na	na	na	na	2	no	urban	na	1	na	na	na	donna	5	2	3	casalinga
621	35	FC/LC	2014-12-12	CI	ok	no	0	na	no	no	na	na	na	na	na	na	2	no	urban	na	0	na	na	na	donna	2	1	3	inoccupato
622	36	FC/LC	2014-12-12	CI	ok	no	0	na	no	no	na	na	na	na	na	na	4	si	urban	na	1	na	na	na	uomo	4	2	3	impiegato
623	23	FC/LC	2014-12-12	CI	ok	no	0	na	no	no	na	na	na	na	na	na	4	no	urban	na	1	na	na	na	donna	5	2	2	casalinga
624	22	FC/LC	2014-12-12	CI	ok	no	0	na	no	no	na	na	na	na	na	na	2	no	urban	na	1	na	na	na	uomo	5	3	2	operaio
625	21	FC/LC	2014-12-12	CI	ok	no	0	na	no	no	na	na	na	na	na	na	1	no	urban	na	1	na	na	na	uomo	6	1	2	pensionato
626	20	FC/LC	2014-12-12	CI	ok	si	1	298	si	no	femmina	si	razza		4	regalato	3	no	rural	missing (aperto secondo me)	na	3	2	2	uomo	5	3	3	impiegato
627	19	FC/LC	2014-12-12	CI	ok	si	2	299	no	no	femmina	si	meticcio		6	trovato	4	no	rural	missing (aperto secondo me)	na	2	2	3	donna	4	2	3	impiegato
627	19	FC/LC	2014-12-12	CI	ok	si	2	300	no	no	femmina	si	meticcio		8	trovato	4	no	rural	missing (aperto secondo me)	na	2	2	3	donna	4	2	3	impiegato
628	18	FC/LC	2014-12-12	CI	ok	no	0	na	si	no	na	na	na	na	na	na	6	si	rural	na	na	na	na	na	donna	5	2	2	casalinga
629	17	FC/LC	2014-12-12	CI	ok	si	1	301	no	si	femmina	si	razza		11	acquistato	4	si	urban	chiuso	1	2	3	2	uomo	4	2	3	operaio
630	16	FC/LC	2014-12-12	CI	ok	si	1	302	si	no	maschio	no	meticcio		3	adottato	3	no	urban	missing (chiuso secondo me)	missing	2	2	2	donna	4	3	3	impiegato
631	15	FC/LC	2014-12-12	CI	ok	no	0	na	si	no	na	na	na	na	na	na	3	no	rural	na	na	na	na	na	donna	5	2	2	operaio
632	14	FC/LC	2014-12-12	CI	ok	si	1	303	si	no	maschio	no	meticcio		1	regalato	4	no	urban	chiuso	0	2	2	4	donna	5	2	3	impiegato
633	13	FC/LC	2014-12-12	CI	ok	si	1	304	no	no	femmina	no	razza		3	acquistato	3	no	urban	chiuso	1	2	3	2	donna	4	2	3	impiegato
634	12	FC/LC	2014-12-12	CI	ok	si	2	305	si	no	maschio	no	razza		missing	trovato	3	no	rural	missing (aperto secondo me)		2	2	5	uomo	6	2	1	pensionato
634	12	FC/LC	2014-12-12	CI	ok	si	2	306	si	no	maschio	no	razza		missing	trovato	3	no	rural	missing (aperto secondo me)		2	2	5	uomo	6	2	1	pensionato
635	11	FC/LC	2014-12-12	CI	ok	si	1	307	no	no	maschio	no	razza		5	acquistato	3	si	urban	chiuso	3	2	3	2	donna	2	2	3	impiegato
636	10	FC/LC	2014-12-12	CI	ok	si	1	308	si	si	femmina	si	meticcio		missing	regalato	2	no	urban	chiuso	0	3	3	2	uomo	2	2	4	impiegato
637	9	FC/LC	2014-12-12	CI	ok	si	1	309	no	no	femmina	si	meticcio		missing	acquistato	4	si	urban	chiuso	0	3	3	2	donna	3	2	3	impiegato
638	8	FC/LC	2014-12-12	CI	ok	si	1	310	no	no	femmina	si	meticcio		4	acquistato	3	si	rural	missing (aperto secondo me)		2	2	2	donna	4	2	3	impiegato
639	7	FC/LC	2014-12-12	CI	ok	si	1	311	no	no	maschio	no	meticcio		9	regalato	3	no	rural	missing (aperto secondo me)		3	2	4	uomo	5	3	3	impiegato
640	6	FC/LC	2014-12-12	CI	ok	no	0	na	si	no	na	na	na	na	na	na	missing	missing	urban	chiuso	2	na	na	na	donna	5	2	3	impiegato
641	5	FC/LC	2014-12-12	CI	ok	si	1	312	si	no	femmina	si	meticcio		6	missing	2	no	urban	chiuso	3	3	2	4	uomo	5	2	2	operaio
642	4	FC/LC	2014-12-12	CI	ok	si	1	313	no	no	maschio	no	meticcio		11	missing	4	si	urban	chiuso	4	2	2	4	donna	4	2	3	impiegato
643	3	FC/LC	2014-12-12	CI	ok	no	0	na	si	no	na	na	na	na	na	na	3	si	urban	chiuso	0	na	na	na	donna	3	2	3	impiegato
644	2	FC/LC	2014-12-12	CI	ok	no	0	na	si	no	na	na	na	na	na	na	2	no	urban	chiuso	0	na	na	na	donna	6	2	2	casalinga
645	1	FC/LC	2014-12-12	CI	ok	si	2	314	no	no	femmina	si	meticcio		6	adottato	2	no	urban	missing (chiuso secondo me)	0	2	2	2	donna	2	2	3	inoccupato
645	1	FC/LC	2014-12-12	CI	ok	si	2	315	no	no	femmina	si	meticcio		4	adottato	2	no	urban	missing (chiuso secondo me)	0	2	2	2	donna	2	2	3	inoccupato
